# Supplementary material for: Postcranial anatomy of the Miocene hippopotamoids of Toros‐Menalla, Chad
Source: J Anat. 2026 Mar 19:10.1111/joa.70135. Online ahead of print. doi: 10.1111/joa.70135 (PMC13399167; doi:10.1111/joa.70135)
Supplement: Supplementary file 3 — Data S3: SuppMatI_Material_Inventory. [file JOA-9999-0-s005.xlsx]

## Sheet: Inv_Paper1
Taxon	Structure	Inv_Nbr	Side	State	Part	Subpart	Institution
Hexaprotodon_garyam	scapula+ribs	??	Right	Proximal + Part of the body of the scapula +6 ribs (in connection)	Girdles		CNRD
Libycosaurus_bahri	astragalus	TM__	Left	Complete	Hindlimb	Tarsal	CNRD
Hexaprotodon_garyam	tibia	TM L117	Left	Complete	Hindlimb	Long bone	CNRD
Hexaprotodon_garyam	unciform	___	Right	Complete	Forelimb	Carpal	CNRD
Hexaprotodon_garyam	femur	___	Right	Only proximal epiphysis	Hindlimb	Long bone	CNRD
Libycosaurus_bahri	humerus	TM___	Left	Complete	Forelimb	Long bone	CNRD
Hexaprotodon_garyam	femur	___2	Right	Only distal epiphysis	Hindlimb	Long bone	CNRD
Hexaprotodon_garyam	astragalus	TM___1	Right	Complete	Hindlimb	Tarsal	CNRD
Libycosaurus_bahri	tibia	TM___1	Left	Only distal epiphysis	Hindlimb	Long bone	CNRD
Libycosaurus_bahri	radioulna	TM___1	Left		Forelimb	Long bone	CNRD
Libycosaurus_bahri	femur	TM___2	Left	Distal fragment, moderate wear	Hindlimb	Tarsal	CNRD
Libycosaurus_bahri	radioulna	TM___2	Left		Forelimb	Long bone	CNRD
Hexaprotodon_garyam	tibia	TM___3	Right	Only distal epiphysis + part of diaphysis	Hindlimb	Long bone	CNRD
Hexaprotodon_garyam	tibia	TM___4	Right	Only distal epiphysis + part of diaphysis	Hindlimb	Long bone	CNRD
Hexaprotodon_garyam	tibia	TM___5	Left	Only proximal epiphysis + part of diaphysis	Hindlimb	Long bone	CNRD
Libycosaurus_bahri	radioulna	TM05	Left		Forelimb	Long bone	CNRD
Hexaprotodon_garyam	calcaneum	TM055-89-08	Left	Complete	Hindlimb	Tarsal	CNRD
Libycosaurus_bahri	calcaneum	TM055-98-08	Left	Complete	Hindlimb	Tarsal	CNRD
Hexaprotodon_garyam	astragalus	TM05-97-005	Left	Complete (Heavy wear)	Hindlimb	Tarsal	CNRD
Libycosaurus_bahri	radioulna	TM06-97-003	Right		Forelimb	Long bone	CNRD
Hexaprotodon_garyam	calcaneum	TM07-01-04	Right	Complete	Hindlimb	Tarsal	CNRD
Hexaprotodon_garyam	Mt IV	TM07-15-06	Left	Complete	Hindlimb	Metatarsals	CNRD
Hippopotamus_amphibius	cuboid	Hippo_Actu	/	Complete	Hindlimb	Tarsal	CNRD
Hexaprotodon_garyam	tibia	TM07-97-011	Right	Only proximal epiphysis + part of diaphysis (Slight wear)	Hindlimb	Long bone	CNRD
Hexaprotodon_garyam	calcaneum	TM07-99-001	Left	Complete	Hindlimb	Tarsal	CNRD
Hexaprotodon_garyam	astragalus	TM09-00-25	Right	Complete	Hindlimb	Tarsal	CNRD
Libycosaurus_bahri	astragalus	TM09-01-009	Right	Complete	Hindlimb	Tarsal	CNRD
Hexaprotodon_garyam	astragalus	TM09-01-10	Right	Complete	Hindlimb	Tarsal	CNRD
Hexaprotodon_garyam	navicular	TM09-01-116	Right	Complete	Hindlimb	Tarsal	CNRD
Libycosaurus_bahri	calcaneum	TM09-01-14	Left	Complete, slight break on the lateral articulation with talus	Hindlimb	Tarsal	CNRD
Hexaprotodon_garyam	humerus	TM09-01-179	Left	Distal only	Forelimb	Long bone	CNRD
Hexaprotodon_garyam	humerus	TM09-01-180	Right	Distal only	Forelimb	Long bone	CNRD
Hexaprotodon_garyam	tibia	TM09-01-181	Left	Only proximal epiphysis + part of diaphysis	Hindlimb	Long bone	CNRD
Hexaprotodon_garyam	tibia	TM09-01-182	Right	Only distal epiphysis + part of diaphysis	Hindlimb	Long bone	CNRD
Hippopotamus_amphibius	scapula	MNHN-1944-166	Right	Complete	Girdles		MNHN
Hippopotamus_amphibius	humerus	MNHN-1917-249	Right	Complete	Forelimb	Long bone	MNHN
Hippopotamus_amphibius	radioulna	MNHN-1917-249	Left	Complete	Forelimb	Long bone	MNHN
Hippopotamus_amphibius	femur	MNHN-1943-27	Right	Complete	Hindlimb		MNHN
Hippopotamus_amphibius	astragalus	05T-361	Left	Complete	Hindlimb	Tarsal	CNRD
Hippopotamus_amphibius	calcaneum	05T-361	Left	Complete	Hindlimb	Tarsal	CNRD
Hippopotamus_amphibius	navicular	MNHN-1897-33	Left	Complete	Hindlimb	Tarsal	MNHN
Hippopotamus_amphibius	magnum	MNHN-1897-33	Left	Complete	Forelimb	Carpal	MNHN
Hippopotamus_amphibius	unciform	05T-361	Left	Complete	Forelimb	Carpal	CNRD
Hippopotamus_amphibius	scaphoid	05T-361	Left	Complete	Forelimb	Carpal	CNRD
Hexaprotodon_garyam	tibia	TM09-01-183	Right	Only distal epiphysis + part of diaphysis	Hindlimb	Long bone	CNRD
Hippopotamus_amphibius	semi-lunar	30-002123	Left	Complete	Forelimb	Carpal
Hexaprotodon_garyam	astragalus	TM09-01-193	Right	Complete	Hindlimb	Tarsal	CNRD
Hexaprotodon_garyam	astragalus	TM09-01-194	Right	Complete	Hindlimb	Tarsal	CNRD
Hexaprotodon_garyam	astragalus	TM09-01-195	Left	Complete	Hindlimb	Tarsal	CNRD
Hippopotamus_amphibius	pyramidal	30-002123	Left	Complete	Forelimb	Carpal
Hippopotamus_amphibius	atlas	MNHN-1897-33	/	Complete	Axial	Vertebrae	MNHN
Hippopotamus_amphibius	tibia	MNHN-1917-249	Right	Complete	Hindlimb	Long bone	MNHN
Hexaprotodon_garyam	astragalus	TM09-01-196	Left	Complete	Hindlimb	Tarsal	CNRD
Hexaprotodon_garyam	calcaneum	TM09-01-199	Right	Complete	Hindlimb	Tarsal	CNRD
Hippopotamus_amphibius	patella	05T-360	Right	Complete	Hindlimb		CNRD
Hexaprotodon_garyam	Mc III	TM09-01-202	Right	Complete	Forelimb	Metacarpals	CNRD
Hexaprotodon_garyam	Mt III	TM09-01-204	Right	Complete	Hindlimb	Metatarsals	CNRD
Hexaprotodon_garyam	Mt V	TM09-01-206	Left	Complete	Hindlimb	Metatarsals	CNRD
Hexaprotodon_garyam	Mt II	TM09-01-207	Right	Complete	Hindlimb	Metatarsals	CNRD
Hexaprotodon_garyam	phalanges	TM09-01-245	/	Complete	Internal	Proximal	CNRD
Hexaprotodon_garyam	astragalus	TM09-01-26	Right	Complete (Light wear)	Hindlimb	Tarsal	CNRD
Hexaprotodon_garyam	phalanges	TM09-01-267	/	Complete	Internal	Median	CNRD
Hexaprotodon_garyam	astragalus	TM09-01-27	Right	Complete (Light wear)	Hindlimb	Tarsal	CNRD
Hippopotamus_amphibius	Mt II	1897-33	Left	Complete	Hindlimb	Metatarsals	MNHN
Hippopotamus_amphibius	Mt III	1897-33	Left	Complete	Hindlimb	Metatarsals	MNHN
Hippopotamus_amphibius	Mt IV	1897-33	Left	Complete	Hindlimb	Metatarsals	MNHN
Hippopotamus_amphibius	Mt V	1897-33	Left	Complete	Hindlimb	Metatarsals	MNHN
Hexaprotodon_garyam	cuboid	TM09-01-282	Left	Complete	Hindlimb	Tarsal	CNRD
Hexaprotodon_garyam	cuboid	TM09-01-306	Right	Complete	Hindlimb	Tarsal	CNRD
Hexaprotodon_garyam	Mc III	TM09-01-322	Left	Complete	Forelimb	Metacarpals	CNRD
Hexaprotodon_garyam	Mc IV	TM09-01-322	Right	Complete	Forelimb	Metacarpals	CNRD
Hexaprotodon_garyam	Mt IV	TM09-01-324	Left	Complete	Hindlimb	Metatarsals	CNRD
Hexaprotodon_garyam	Mc V	TM09-01-328	Right	Complete	Forelimb	Metacarpals	CNRD
Hexaprotodon_garyam	astragalus	TM09-01-389	Right	Complete	Hindlimb	Tarsal	CNRD
Hexaprotodon_garyam	tibia	TM09-01-390	Right	Only distal epiphysis + part of diaphysis	Hindlimb	Long bone	CNRD
Hippopotamus_amphibius	Mc II	1897-33	Left	Complete	Forelimb	Metacarpals	MNHN
Hippopotamus_amphibius	Mc III	1897-33	Left	Complete	Forelimb	Metacarpals	MNHN
Hippopotamus_amphibius	Mc IV	1897-33	Left	Complete	Forelimb	Metacarpals	MNHN
Hippopotamus_amphibius	Mc V	1897-33	Left	Complete	Forelimb	Metacarpals	MNHN
Hexaprotodon_garyam	astragalus	TM09-01-390	Right	Complete	Hindlimb	Tarsal	CNRD
Hippopotamus_amphibius	C6				Vertebrae	Cervical
Hexaprotodon_garyam	phalanges	TM09-01-396	/	Complete	External	Median	CNRD
Hexaprotodon_garyam	navicular	TM09-01-399	Left	Complete	Hindlimb	Tarsal	CNRD
Hippopotamus_amphibius	axis	MNHN-1897-33	/	Complete	Vertebrae	Cervical	MNHN
Hexaprotodon_garyam	tibia	TM09-01-402	Right	Only distal epiphysis + part of diaphysis	Hindlimb	Long bone	CNRD
Hippopotamus_amphibius	T4
Hexaprotodon_garyam	tibia	TM09-01-403	Right	Only distal epiphysis + part of diaphysis	Hindlimb	Long bone	CNRD
Hippopotamus_amphibius	L_?
Hexaprotodon_garyam	phalanges	TM09-01-439	/	Complete	External	Median	CNRD
Libycosaurus_bahri	calcaneum	M89-99-03a	Left	Complete	Hindlimb	Tarsal	CNRD
Hippopotamus_amphibius	phalanges	MNHN-1897-33	/	Complete	Internal	Median	MNHN
Hippopotamus_amphibius	radioulna	UM	Right	Complete	Forelimb	Long bone	Université de Montpellier
Hexaprotodon_garyam	astragalus	TM09-01-448	Left	Complete (Moderate wear)	Hindlimb	Tarsal	CNRD
Hexaprotodon_garyam	astragalus	TM09-01-449	Left	Complete (Moderate wear)	Hindlimb	Tarsal	CNRD
Hexaprotodon_garyam	astragalus	TM09-01-450	Left	Complete (Moderate wear)	Hindlimb	Tarsal	CNRD
Libycosaurus_bahri	Mc III	TM09-01-464	Right	Complete	Forelimb	Metacarpals	CNRD
Hexaprotodon_garyam	magnum	TM09-01-468	Left	Complete	Forelimb	Carpal	CNRD
Hexaprotodon_garyam	phalanges	TM09-01-486	/	Complete	Internal	Proximal	CNRD
Hexaprotodon_garyam	astragalus	TM09-01-501	Right	Complete	Hindlimb	Tarsal	CNRD
Hexaprotodon_garyam	astragalus	TM09-01-502	Left	Complete	Hindlimb	Tarsal	CNRD
Libycosaurus_bahri	femur	TM09-01-509	Right	Distal and proximal epiphysis damaged	Hindlimb	Long bone	CNRD
Libycosaurus_bahri	femur	TM09-01-509	Right	Damaged trochanter and distal diaphysis	Hindlimb	Long bone	CNRD
Hexaprotodon_garyam	astragalus	TM09-01-59	Right	Complete (Light wear)	Hindlimb	Tarsal	CNRD
Hexaprotodon_garyam	astragalus	TM09-01-590	Right	Complete	Hindlimb	Tarsal	CNRD
Hexaprotodon_garyam	tibia	TM09-01-59d	Left	Only distal epiphysis + part of diaphysis	Hindlimb	Long bone	CNRD
Hexaprotodon_garyam	astragalus	TM09-01-61	Left	Complete	Hindlimb	Tarsal	CNRD
Hexaprotodon_garyam	astragalus	TM09-01-62	Left	Complete (Moderate wear)	Hindlimb	Tarsal	CNRD
Hexaprotodon_garyam	astragalus	TM09-01-63	Left	Complete (Light wear)	Hindlimb	Tarsal	CNRD
Hexaprotodon_garyam	calcaneum	TM09-01-64	Left	Complete	Hindlimb	Tarsal	CNRD
Hexaprotodon_garyam	tibia	TM09-01-67	Left	Only distal epiphysis + part of diaphysis	Hindlimb	Long bone	CNRD
Hexaprotodon_garyam	tibia	TM09-01-68	Left	Only distal epiphysis + part of diaphysis	Hindlimb	Long bone	CNRD
Hexaprotodon_garyam	tibia	TM09-01-69c	Right	Only distal epiphysis + part of diaphysis	Hindlimb	Long bone	CNRD
Hexaprotodon_garyam	tibia	TM09-01-70	Left	Proximal epiphysis (Proximal2)	Hindlimb	Long bone	CNRD
Hexaprotodon_garyam	tibia	TM09-01-70	Left	Only proximal epiphysis + part of diaphysis	Hindlimb	Long bone	CNRD
Hexaprotodon_garyam	tibia	TM09-01-71	Right	Only proximal epiphysis + part of diaphysis	Hindlimb	Long bone	CNRD
Hexaprotodon_garyam	humerus	TM09-01-75	Left	Distal only	Forelimb	Long bone	CNRD
Hexaprotodon_garyam	Mc IV	TM09-01-79	Left	Complete	Forelimb	Metacarpals	CNRD
Hexaprotodon_garyam	Mc V	TM09-01-89	Right	Complete	Forelimb	Metacarpals	CNRD
Hexaprotodon_garyam	Mt V	TM09-01-94	Left	Complete	Hindlimb	Metatarsals	CNRD
Hexaprotodon_garyam	Mt II	TM09-01-96	Left	Complete	Hindlimb	Metatarsals	CNRD
Hexaprotodon_garyam	astragalus	TM09-03-09	Right	Complete	Hindlimb	Tarsal	CNRD
Hexaprotodon_garyam	phalanges	TM09-05-016	/	Complete	Internal	Proximal	CNRD
Hexaprotodon_garyam	phalanges	TM09-05-050	/	Complete	External	Proximal	CNRD
Hexaprotodon_garyam	tibia	TM09-05-09	Left	Only distal epiphysis + part of diaphysis	Hindlimb	Long bone	CNRD
Hexaprotodon_garyam	tibia	TM09-05-10	Left	Only distal epiphysis + part of diaphysis	Hindlimb	Long bone	CNRD
Hexaprotodon_garyam	Mt IV	TM09-05-11	Left	Complete	Hindlimb	Metatarsals	CNRD
Hexaprotodon_garyam	Mc II	TM09-05-13	Left	Complete	Forelimb	Metacarpals	CNRD
Hexaprotodon_garyam	tibia	TM09-05-45	Right	Only distal epiphysis + part of diaphysis	Hindlimb	Long bone	CNRD
Hexaprotodon_garyam	radioulna	TM09-05-46	Left	Only distal radius + distral ulna unfused	Forelimb	Long bone	CNRD
Hexaprotodon_garyam	radioulna	TM09-05-48	Right	Only proximal radius	Forelimb	Long bone	CNRD
Libycosaurus_bahri	calcaneum	TM09-09-10	Right	Complete (distal notch broken)	Hindlimb	Tarsal	CNRD
Hexaprotodon_garyam	astragalus	TM09-0X-60	Left	Complete (Light wear)	Hindlimb	Tarsal	CNRD
Hexaprotodon_garyam	astragalus	TM09-101-59	Left	Complete (Moderate wear)	Hindlimb	Tarsal	CNRD
Hexaprotodon_garyam	astragalus	TM09-10-390A	Right	Complete	Hindlimb	Tarsal	CNRD
Hexaprotodon_garyam	astragalus	TM09-97-002b	Right	Latero-proximal trochlea broken	Hindlimb	Tarsal	CNRD
Hexaprotodon_garyam	astragalus	TM09-97-004a	Right	Complete	Hindlimb	Tarsal	CNRD
Hexaprotodon_garyam	astragalus	TM09-97-004b	Left	Complete	Hindlimb	Tarsal	CNRD
Hexaprotodon_garyam	calcaneum	TM09-97-008b	Left	Complete	Hindlimb	Tarsal	CNRD
Hexaprotodon_garyam	tibia	TM09-97-10	Right	Complete	Hindlimb	Long bone	CNRD
Libycosaurus_bahri	humerus	TM98-99-001	Right	Complete (Proximal broken)	Forelimb	Long bone	CNRD
Hexaprotodon_garyam	scapula	TM09-99-010b	Right	Proximal	Girdles		CNRD
Libycosaurus_bahri	atlas	TM09-XX-53	/	Complete	Axial	Vertebrae	CNRD
Libycosaurus_bahri	femur	TM10-11?	Right	Proximal epiphysis only	Hindlimb	Long bone	CNRD
Libycosaurus_bahri	femur	TM104-00-03	Right	Complete with mediUM wear	Hindlimb	Long bone	CNRD
Libycosaurus_bahri	calcaneum	TM108-00-06	Left	Complete	Hindlimb	Tarsal	CNRD
Hexaprotodon_garyam	astragalus	TM110-00-01	Right	Complete (Moderate wear)	Hindlimb	Tarsal	CNRD
Hexaprotodon_garyam	astragalus	TM112-00-38	Left	Complete (Heavy wear)	Hindlimb	Tarsal	CNRD
Libycosaurus_bahri	L_?						CNRD
Hexaprotodon_garyam	Mc II	TM112-00-86	Left	Complete	Forelimb	Metacarpals	CNRD
Libycosaurus_bahri	tibia	TM112-01	Right	Only distal epiphysis	Hindlimb	Long bone	CNRD
Libycosaurus_bahri	Mc III	M92-99-002	Right	Complete	Forelimb	Metacarpals	CNRD
Hexaprotodon_garyam	navicular	TM112-01-89e	Right	Complete	Hindlimb	Tarsal	CNRD
Libycosaurus_bahri	femur	TM112-04-02	Right	Upper 2/3rds of the femur	Hindlimb	Long bone	CNRD
Libycosaurus_bahri	femur	TM112-04-03	Left	Proximal epiphysis only	Hindlimb	Long bone	CNRD
Libycosaurus_bahri	phalanges	TM114-00-003	/	Complete	Internal	Proximal	CNRD
Libycosaurus_bahri	calcaneum	TM114-00-01	Right	Complete	Hindlimb	Tarsal	CNRD
Libycosaurus_bahri	phalanges	TM114-00-03	/	Complete	Internal	Proximal	CNRD
Libycosaurus_bahri	Mc IV	TM115._.041	Left	Complete	Forelimb	Metacarpals	CNRD
Hexaprotodon_garyam	unciform	TM115-00-001C	Right	Complete	Forelimb	Carpal	CNRD
Libycosaurus_bahri	calcaneum	TM115-00-024	Left	Complete	Hindlimb	Tarsal	CNRD
Hexaprotodon_garyam	calcaneum	TM115-00-025	Right	Complete	Hindlimb	Tarsal	CNRD
Libycosaurus_bahri	Mc II	TM115-00-041	Right	Complete	Forelimb	Metacarpals	CNRD
Libycosaurus_bahri	Mt II	TM115-00-052	Left	Left	Hindlimb	Metatarsals	CNRD
Hexaprotodon_garyam	astragalus	TM115-001-002	Left	Complete	Hindlimb	Tarsal	CNRD
Hexaprotodon_garyam	tibia	TM115-00-134	Right	Only distal epiphysis + part of diaphysis	Hindlimb	Long bone	CNRD
Libycosaurus_bahri	cuboid	TM115-00-14	Left	Complete (Wear)	Hindlimb	Tarsal	CNRD
Hexaprotodon_garyam	patella	TM115-00-20	Left	Complete	Hindlimb		CNRD
Hexaprotodon_garyam	calcaneum	TM115-00-22	Left	Complete	Hindlimb	Tarsal	CNRD
Hexaprotodon_garyam	calcaneum	TM115-00-26	Left	Complete	Hindlimb	Tarsal	CNRD
Hexaprotodon_garyam	humerus	TM115-00-31	Left	Distal only	Forelimb	Long bone	CNRD
Hexaprotodon_garyam	Mc III	TM115-00-31	Right	Complete	Forelimb	Metacarpals	CNRD
Hexaprotodon_garyam	Mc III	TM115-00-36	Right	Complete	Forelimb	Metacarpals	CNRD
Libycosaurus_bahri	phalanges	Prox/Med?	Int/Ext?				CNRD
Hexaprotodon_garyam	Mt III	TM115-00-39	Left	Complete	Hindlimb	Metatarsals	CNRD
Libycosaurus_bahri	Mt III	TM115-00-43	Left	Complete	Hindlimb	Metatarsals	CNRD
Hexaprotodon_garyam	Mt V	TM115-00-45	Left	Complete	Hindlimb	Metatarsals	CNRD
Hexaprotodon_garyam	Mc V	TM115-00-46	Left	Complete	Forelimb	Metacarpals	CNRD
Hexaprotodon_garyam	Mt II	TM115-00-51	Right	Complete	Hindlimb	Metatarsals	CNRD
Libycosaurus_bahri	phalanges	TM115-00-69	/	Complete	Internal	Proximal	CNRD
Libycosaurus_bahri	astragalus	TM115-00-74	Right	Complete (Pathological?)	Hindlimb	Tarsal	CNRD
Hexaprotodon_garyam	astragalus	TM115-00-76	Right	Complete	Hindlimb	Tarsal	CNRD
Libycosaurus_bahri	astragalus	TM115-00-77	Left	Complete	Hindlimb	Tarsal	CNRD
Hexaprotodon_garyam	astragalus	TM115-00-78	Left	Complete	Hindlimb	Tarsal	CNRD
Hexaprotodon_garyam	astragalus	TM115-00-80	Right	Complete	Hindlimb	Tarsal	CNRD
Hexaprotodon_garyam	astragalus	TM115-01-02	Left	Complete	Hindlimb	Tarsal	CNRD
Hexaprotodon_garyam	femur	TM115-01-03a	Right	Only distal epiphysis	Hindlimb	Long bone	CNRD
Hexaprotodon_garyam	tibia	TM115-01-046	Left	Only proximal epiphysis + part of diaphysis	Hindlimb	Long bone	CNRD
Hexaprotodon_garyam	tibia	TM115-01-04a	Left	Only distal epiphysis + part of diaphysis	Hindlimb	Long bone	CNRD
Hexaprotodon_garyam	tibia	TM115-01-05	Right	Distal epiphysis + part of diaphysis / Proximal epiphysis	Hindlimb	Long bone	CNRD
Hexaprotodon_garyam	tibia	TM115-01-06	Right	Only proximal epiphysis + part of diaphysis	Hindlimb	Long bone	CNRD
Hexaprotodon_garyam	tibia	TM115-01-07	Right	Only distal epiphysis + part of diaphysis	Hindlimb	Long bone	CNRD
Libycosaurus_bahri	Mc III	TM115-01-46	Right	Complete	Forelimb	Metacarpals	CNRD
Hexaprotodon_garyam	astragalus	TM115-01-78	Left	Complete	Hindlimb	Tarsal	CNRD
Libycosaurus_bahri	Mt III	TM115-043	Left	Complete	Hindlimb	Metatarsals	CNRD
Hexaprotodon_garyam	femur	TM115-06-01	Right	Complete	Hindlimb	Long bone	CNRD
Libycosaurus_bahri	phalanges	TM115-06-108	/	Complete	External	Proximal	CNRD
Hexaprotodon_garyam	astragalus	TM115-06-113	Right	Complete (Light wear)	Hindlimb	Tarsal	CNRD
Hexaprotodon_garyam	astragalus	TM115-06-120	Right	Complete	Hindlimb	Tarsal	CNRD
Hexaprotodon_garyam	astragalus	TM115-06-33	Left	Complete	Hindlimb	Tarsal	CNRD
Hexaprotodon_garyam	calcaneum	TM115-06-35	Right	Complete	Hindlimb	Tarsal	CNRD
Hexaprotodon_garyam	calcaneum	TM115-06-37	Left	Complete	Hindlimb	Tarsal	CNRD
Libycosaurus_bahri	radioulna	TM115-06-49	Left		Forelimb	Long bone	CNRD
Libycosaurus_bahri	phalanges	TM115-06-55	/	Complete	Internal	Median	CNRD
Libycosaurus_bahri	phalanges	TM115-06-55	/	Complete	/	Median	CNRD
Hexaprotodon_garyam	astragalus	TM115-06-87	Right	Complete	Hindlimb	Tarsal	CNRD
Libycosaurus_bahri	astragalus	TM115-06-89	Left	Complete	Hindlimb	Tarsal	CNRD
Hexaprotodon_garyam	axis	TM115-06-XX	/	Left cranial articular surface broken	Vertebrae	Cervical	CNRD
Hexaprotodon_garyam	magnum	TM115-08-001e	Left	Complete	Forelimb	Carpal	CNRD
Hexaprotodon_garyam	magnum	TM115-08-019	Left	Complete	Forelimb	Carpal	CNRD
Hexaprotodon_garyam	Mc III	TM115-09-01	Left	Complete	Forelimb	Metacarpals	CNRD
Hexaprotodon_garyam	femur	TM115-09-036	Right	Only proximal epiphysis	Hindlimb	Long bone	CNRD
Hexaprotodon_garyam	scaphoid	TM115-09-08	Left	Complete	Forelimb	Carpal	CNRD
Libycosaurus_bahri	scaphoid	TM115-09-14	Right	Complete	Forelimb	Carpal	CNRD
Libycosaurus_bahri	calcaneum	TM115-09-24	Right	Subcomplete (breaks on tuber and articular surface)	Hindlimb	Tarsal	CNRD
Libycosaurus_bahri	phalanges	TM115-09-24	/	Complete	External	Proximal	CNRD
Hexaprotodon_garyam	astragalus	TM115-10-02	Left	Complete	Hindlimb	Tarsal	CNRD
Hexaprotodon_garyam	astragalus	TM115-10-03	Right	Complete	Hindlimb	Tarsal	CNRD
Libycosaurus_bahri	radioulna	TM115-133	Left	Complete	Forelimb	Long bone	CNRD
Libycosaurus_bahri	Mt II	TM115-41	Right	Complete	Hindlimb	Metatarsals	CNRD
Libycosaurus_bahri	patella	TM115-XX-03	/	Subcomplete (Tibial contact facet broken)	Hindlimb		CNRD
Hexaprotodon_garyam	tibia	TM117	Left	Complete	Hindlimb	Long bone	CNRD
Hexaprotodon_garyam	radioulna	TM12-09-08	Right	Only ulna	Forelimb	Long bone	CNRD
Libycosaurus_bahri	radioulna	TM12-09-09	Right		Forelimb	Long bone	CNRD
Libycosaurus_bahri	astragalus	TM123-01-01	Left	Complete (Weird morphology)	Hindlimb	Tarsal	CNRD
Hexaprotodon_garyam	Mt III	TM123-01-015	Right	Complete	Hindlimb	Metatarsals	CNRD
Libycosaurus_bahri	Mt IV	TM123-01-05	Right	Complete	Hindlimb	Metatarsals	CNRD
Hexaprotodon_garyam	Mt III	TM123-015	Right	Complete	Hindlimb	Metatarsals	CNRD
Hexaprotodon_garyam	calcaneum	TM123-10-02	Left	Complete	Hindlimb	Tarsal	CNRD
Libycosaurus_bahri	Mc IV	TM123-10-10	Left	Complete	Forelimb	Metacarpals	CNRD
Libycosaurus_bahri	Mt IV	TM125-05	Right	Complete	Hindlimb	Metatarsals	CNRD
Libycosaurus_bahri	Mt II	TM125-52	Right	Complete	Hindlimb	Metatarsals	CNRD
Hexaprotodon_garyam	astragalus	TM129-01-02	Left	Complete	Hindlimb	Tarsal	CNRD
Hexaprotodon_garyam	calcaneum	TM132-01-01	Left	Complete	Hindlimb	Tarsal	CNRD
Hexaprotodon_garyam	astragalus	TM132-01-05	Right	Complete (Light wear)	Hindlimb	Tarsal	CNRD
Hexaprotodon_garyam	astragalus	TM132-01-84	Right	Complete (Light wear)	Hindlimb	Tarsal	CNRD
Libycosaurus_bahri	Mt II	TM133-115-14	Left	Complete	Hindlimb	Metatarsals	CNRD
Libycosaurus_bahri	astragalus	TM133-15-14	Right	Complete	Hindlimb	Tarsal	CNRD
Libycosaurus_bahri	humerus	TM133-15-14	Left	Complete (Heavy wear)	Forelimb	Long bone	CNRD
Libycosaurus_bahri	semi-lunar	TM133-15-14	Right	Complete	Forelimb	Carpal	CNRD
Libycosaurus_bahri	unciform	TM133-15-14	Right	Complete	Forelimb	Carpal	CNRD
Libycosaurus_bahri	Mt IV	TM133-15-14	Left	Complete	Hindlimb	Metatarsals	CNRD
Libycosaurus_bahri	Mt V	TM133-15-14	Left	Complete	Hindlimb	Metatarsals	CNRD
Libycosaurus_bahri	phalanges	TM133-15-14	/	Complete	External	Proximal	CNRD
Libycosaurus_bahri	phalanges	TM133-15-14	/	Complete	Internal	Proximal	CNRD
Libycosaurus_bahri	radioulna	TM133-15-14	Right		Forelimb	Long bone	CNRD
Libycosaurus_bahri	phalanges	TM133-15-14_2	/	Complete	External	Proximal	CNRD
Libycosaurus_bahri	phalanges	TM133-15-14_2	/	Complete	Internal	Proximal	CNRD
Libycosaurus_bahri	Mt III	TM133-15-74	Left	Complete	Hindlimb	Metatarsals	CNRD
Hexaprotodon_garyam	astragalus	TM135-01-01	Right	Latero-proximal trochlea broken	Hindlimb	Tarsal	CNRD
Hexaprotodon_garyam	tibia	TM138-01-02	Right	Only distal epiphysis + part of diaphysis	Hindlimb	Long bone	CNRD
Libycosaurus_bahri	Mt IV	TM142-15-16	Right	Complete	Hindlimb	Metatarsals	CNRD
Hexaprotodon_garyam	astragalus	TM145-01-08	Right	Complete	Hindlimb	Tarsal	CNRD
Hexaprotodon_garyam	tibia	TM146-01-05	Right	Only distal epiphysis + part of diaphysis	Hindlimb	Long bone	CNRD
Libycosaurus_bahri	astragalus	TM147-01-09	Right	Complete (Distal damage)	Hindlimb	Tarsal	CNRD
Hexaprotodon_garyam	radioulna	TM147-01-09	Left	Distal only	Forelimb	Long bone	CNRD
Libycosaurus_bahri	astragalus	TM147-0110	Right	Complete (Palmar damage)	Hindlimb	Tarsal	CNRD
Libycosaurus_bahri	tibia	TM15	Left?	Only distal epiphysis	Hindlimb	Long bone	CNRD
Libycosaurus_bahri	humerus	TM151-01-031b	Right	Distal epiphysis only	Forelimb	Long bone	CNRD
Hexaprotodon_garyam	tibia	TM151-01-07	Left	Complete (Slight break proximally)	Hindlimb	Long bone	CNRD
Hexaprotodon_garyam	astragalus	TM153-01-01	Right	Latero-proximal trochlea broken	Hindlimb	Tarsal	CNRD
Hexaprotodon_garyam	radioulna	TM15-37-002	Right	Only proximal epiphysis + part of diaphysis	Forelimb	Long bone	CNRD
Libycosaurus_bahri	phalanges		/	Complete	/	Median	CNRD
Libycosaurus_bahri	tibia	TM15-97-001	Left	Only distal epiphysis	Hindlimb	Long bone	CNRD
Libycosaurus_bahri	calcaneum	TM16-01-01	Left	Complete	Hindlimb	Tarsal	CNRD
Libycosaurus_bahri	calcaneum	TM16-01-05	Left	Lacks tuber calcanei	Hindlimb	Tarsal	CNRD
Libycosaurus_bahri	calcaneum	TM16-01-05	Left	Lacks tuber calcanei	Hindlimb	Tarsal	CNRD
Hexaprotodon_garyam	astragalus	TM160-15102	Left	Complete (Light wear)	Hindlimb	Tarsal	CNRD
Libycosaurus_bahri	phalanges	TM167-01-003	/	Complete	Internal	Median	CNRD
Libycosaurus_bahri	Mt III	TM167-01-01	Right	Complete	Hindlimb	Metatarsals	CNRD
Libycosaurus_bahri	Mt III	TM167-01-01	Right	Complete	Hindlimb	Metatarsals	CNRD
Hexaprotodon_garyam	tibia	TM167-01-02	Left	Only proximal epiphysis + part of diaphysis	Hindlimb	Long bone	CNRD
Hexaprotodon_garyam	astragalus	TM16-97-001	Left	Complete (Heavy wear)	Hindlimb	Tarsal	CNRD
Hexaprotodon_garyam	radioulna	TM16-99-005	Right	Complete Ulna, diaphysis of the radius broken	Forelimb	Long bone	CNRD
Hexaprotodon_garyam	tibia	TM170-01-01AO	Left	Only proximal epiphysis + part of diaphysis (Moderate wear)	Hindlimb	Long bone	CNRD
Hexaprotodon_garyam	astragalus	TM170-01-16	Right	Complete (Light wear)	Hindlimb	Tarsal	CNRD
Libycosaurus_bahri	calcaneum	TM17-09-00	Left	Distal broken	Hindlimb	Tarsal	CNRD
Hexaprotodon_garyam	navicular	TM171-01-15	Right	Complete	Hindlimb	Tarsal	CNRD
Hexaprotodon_garyam	astragalus	TM171-01-19	Left	Latero-proximal trochlea slightly broken	Hindlimb	Tarsal	CNRD
Libycosaurus_bahri	calcaneum	TM171-01-21	Left	Complete	Hindlimb	Tarsal	CNRD
Libycosaurus_bahri	Mc III	TM171-01-23	Right	Complete	Forelimb	Metacarpals	CNRD
Libycosaurus_bahri	calcaneum	TM171-01-29	Left	Complete	Hindlimb	Tarsal	CNRD
Hexaprotodon_garyam	radioulna	TM172-01-03	Left	Only radius	Forelimb	Long bone	CNRD
Hexaprotodon_garyam	Mc II	TM172-01-08	Left	Complete	Forelimb	Metacarpals	CNRD
Hexaprotodon_garyam	humerus	TM172-02-0X	Right	Complete, good preservation	Forelimb	Long bone	CNRD
Hexaprotodon_garyam	astragalus	TM173-05-01	Right	Complete	Hindlimb	Tarsal	CNRD
Hexaprotodon_garyam	astragalus	TM174-01-01	Right	Complete (Light wear)	Hindlimb	Tarsal	CNRD
Libycosaurus_bahri	radioulna	TM174-04-03	Left		Forelimb	Long bone	CNRD
Hexaprotodon_garyam	astragalus	TM175-01-04a	Left	Complete (Light wear)	Hindlimb	Tarsal	CNRD
Hexaprotodon_garyam	astragalus	TM175-01-04b	Right	Complete	Hindlimb	Tarsal	CNRD
Hexaprotodon_garyam	astragalus	TM175-01-04b	Right	Complete (Light wear)	Hindlimb	Tarsal	CNRD
Libycosaurus_bahri	Mc IV	TM175-01-08	Left	Complete	Forelimb	Metacarpals	CNRD
Hexaprotodon_garyam	astragalus	TM175-01-09	Left	Complete (Light wear)	Hindlimb	Tarsal	CNRD
Hexaprotodon_garyam	radioulna	TM175-01-14	Left	Only radius	Forelimb	Long bone	CNRD
Hexaprotodon_garyam	astragalus	TM175-03-51	Right	Complete	Hindlimb	Tarsal	CNRD
Hexaprotodon_garyam	phalanges	TM175-09-027	/	Complete	Internal	Median	CNRD
Hexaprotodon_garyam	patella	TM175-09-18	Right	Complete	Hindlimb		CNRD
Hexaprotodon_garyam	Mc V	TM175-09-26	Left	Complete	Forelimb	Metacarpals	CNRD
Hexaprotodon_garyam	phalanges	TM175-09-28	/	Complete	Internal	Median	CNRD
Hexaprotodon_garyam	astragalus	TM175-09-51	Right	Complete	Hindlimb	Tarsal	CNRD
Hexaprotodon_garyam	astragalus	TM176-01-12	Right	Complete	Hindlimb	Tarsal	CNRD
Libycosaurus_bahri	radioulna	TM176-01-16	Right		Forelimb	Long bone	CNRD
Libycosaurus_bahri	Mc III	TM177-01-09	Left	Complete	Forelimb	Metacarpals	CNRD
Hexaprotodon_garyam	astragalus	TM177-01-21	Right	Complete	Hindlimb	Tarsal	CNRD
Hexaprotodon_garyam	astragalus	TM177-01-23	Left	Complete (Light wear)	Hindlimb	Tarsal	CNRD
Hexaprotodon_garyam	astragalus	TM177-09-15	Left	Complete (Moderate wear)	Hindlimb	Tarsal	CNRD
Hexaprotodon_garyam	tibia	TM178-01-02212	Left	Only proximal epiphysis + part of diaphysis	Hindlimb	Long bone	CNRD
Hexaprotodon_garyam	phalanges	TM178-01-030r	/	Complete	External	Proximal	CNRD
Hexaprotodon_garyam	astragalus	TM178-01-15	Right	Complete	Hindlimb	Tarsal	CNRD
Hexaprotodon_garyam	tibia	TM178-01-30	Left	Only distal epiphysis + part of diaphysis	Hindlimb	Long bone	CNRD
Hexaprotodon_garyam	astragalus	TM178-01-30	Right	Complete	Hindlimb	Tarsal	CNRD
Hexaprotodon_garyam	calcaneum	TM178-01-30	Right	Complete	Hindlimb	Tarsal	CNRD
Hexaprotodon_garyam	astragalus	TM178-01-31	Left	Complete	Hindlimb	Tarsal	CNRD
Hexaprotodon_garyam	patella	TM178-02-02	Left	Complete	Hindlimb		CNRD
Hexaprotodon_garyam	phalanges	TM179-01-001b	/	Complete	External	Proximal	CNRD
Libycosaurus_bahri	radioulna	TM179-06-20	Left		Forelimb	Long bone	CNRD
Hexaprotodon_garyam	astragalus	TM17-99-031	Left	Complete (Light wear)	Hindlimb	Tarsal	CNRD
Hexaprotodon_garyam	phalanges	TM180-001-013	/	Complete	External	Proximal	CNRD
Hexaprotodon_garyam	astragalus	TM180-01-033	Left	Complete	Hindlimb	Tarsal	CNRD
Hexaprotodon_garyam	Mc IV	TM180-01-05	Left	Complete	Forelimb	Metacarpals	CNRD
Hexaprotodon_garyam	astragalus	TM180-01-09	Right	Complete	Hindlimb	Tarsal	CNRD
Hexaprotodon_garyam	astragalus	TM180-01-10	Right	Complete	Hindlimb	Tarsal	CNRD
Hexaprotodon_garyam	phalanges	TM180-01-12	/	Complete	Internal	Proximal	CNRD
Hexaprotodon_garyam	pyramidal	TM180-01-15	Left	Complete	Forelimb	Carpal	CNRD
Hexaprotodon_garyam	tibia	TM180-01-30	Left	Only distal epiphysis + part of diaphysis	Hindlimb	Long bone	CNRD
Hexaprotodon_garyam	astragalus	TM180-01-33	Left	Complete	Hindlimb	Tarsal	CNRD
Hexaprotodon_garyam	semi-lunar	TM180-01-43	Right	Complete	Forelimb	Carpal	CNRD
Libycosaurus_bahri	phalanges	TM180-01-65	/	Complete	Internal	Proximal	CNRD
Hexaprotodon_garyam	astragalus	TM188-01-03	Left	Complete (Moderate wear, latero-distal trochlea broken)	Hindlimb	Tarsal	CNRD
Hexaprotodon_garyam	astragalus	TM189-01-04	Left	Complete	Hindlimb	Tarsal	CNRD
Hexaprotodon_garyam	phalanges	TM191-01-005	/	Complete	Internal	Proximal	CNRD
Libycosaurus_bahri	Mc IV	TM218-01-09	Left	Subcomplete (Distal diaphysis damaged)	Forelimb	Metacarpals	CNRD
Libycosaurus_bahri	tibia	TM223-01-01	Left?	Only distal epiphysis	Hindlimb	Long bone	CNRD
Libycosaurus_bahri	Mc III	TM228-01-10	Left	Complete	Forelimb	Metacarpals	CNRD
Libycosaurus_bahri	Mc IV	TM228-01-15	Left	Complete (strong wear)	Forelimb	Metacarpals	CNRD
Libycosaurus_bahri	Mc III	TM228-01-16	Left	Complete	Forelimb	Metacarpals	CNRD
Libycosaurus_bahri	phalanges	TM228-01-24	/	Complete	Internal	Proximal	CNRD
Hexaprotodon_garyam	femur	TM229-10-01	Right	Complete (Slight wear)	Hindlimb	Long bone	CNRD
Hexaprotodon_garyam	astragalus	TM22-97-06	Left	Complete (Moderate wear)	Hindlimb	Tarsal	CNRD
Hexaprotodon_garyam	astragalus	TM22-98-04	Left	Complete (Light wear)	Hindlimb	Tarsal	CNRD
Libycosaurus_bahri	radioulna	TM231-09-01	Right		Forelimb	Long bone	CNRD
Hexaprotodon_garyam	humerus	TM231-23	Left	Distal only, damaged	Forelimb	Long bone	CNRD
Libycosaurus_bahri	astragalus	TM233-01-05	Left	Complete (Damaged all around)	Hindlimb	Tarsal	CNRD
Hexaprotodon_garyam	astragalus	TM240-01-01	Right	Complete (Moderate wear)	Hindlimb	Tarsal	CNRD
Libycosaurus_bahri	astragalus	TM242-02-04	Right	Complete	Hindlimb	Tarsal	CNRD
Libycosaurus_bahri	radioulna	TM242-02-17	Left		Forelimb	Long bone	CNRD
Libycosaurus_bahri	radioulna	TM242-02-18	Left		Forelimb	Long bone	CNRD
Libycosaurus_bahri	phalanges	TM242-02-23	/	Complete	External	Proximal	CNRD
Hexaprotodon_garyam	tibia	TM242-03-01	Right	Only diaphysis (Both epiphyses broken/heavily worn)	Hindlimb	Long bone	CNRD
Hexaprotodon_garyam	calcaneum	TM242-04-09	Right	Complete	Hindlimb	Tarsal	CNRD
Libycosaurus_bahri	astragalus	TM242-04-10	Right	Complete	Hindlimb	Tarsal	CNRD
Libycosaurus_bahri	humerus	TM242-04-20	Right	Subcomplete (Damaged diaphysis, in 2 parts)	Forelimb	Long bone	CNRD
Hexaprotodon_garyam	astragalus	TM242-04-35	Left	Complete (Light wear)	Hindlimb	Tarsal	CNRD
Hexaprotodon_garyam	atlas	TM242-06-01	/	Complete	Axial	Vertebrae	CNRD
Libycosaurus_bahri	navicular	TM242-08-20	Right	Complete	Hindlimb	Tarsal	CNRD
Hexaprotodon_garyam	astragalus	TM243-04-01	Right	Complete (Light wear)	Hindlimb	Tarsal	CNRD
Libycosaurus_bahri	humerus	TM243-04-12	Right	Distal epiphysis only	Forelimb	Long bone	CNRD
Libycosaurus_bahri	calcaneum	TM244-03-01	Right	Complete (distal notch broken)	Hindlimb	Tarsal	CNRD
Hexaprotodon_garyam	tibia	TM245-04-12	Left	Only distal epiphysis + part of diaphysis	Hindlimb	Long bone	CNRD
Hexaprotodon_garyam	astragalus	TM246-02-07	Right	Complete	Hindlimb	Tarsal	CNRD
Libycosaurus_bahri	phalanges	TM249-08-001	/	Complete	Internal	Proximal	CNRD
Hexaprotodon_garyam	Mc V	TM252-01-04	Right	Complete (Heavy wear)	Forelimb	Metacarpals	CNRD
Libycosaurus_bahri	phalanges	TM252-04-01	/	Complete	Internal	Proximal	CNRD
Libycosaurus_bahri	magnum	TM252-05-07	Left	Complete	Forelimb	Carpal	CNRD
Libycosaurus_bahri	femur	TM254-01	Right	Upper third of the femur	Hindlimb	Long bone	CNRD
Libycosaurus_bahri	femur	TM254-01-01	Right	Upper half of the femur	Hindlimb	Long bone	CNRD
Hexaprotodon_garyam	Mc V	TM254-01-40	Right	Complete	Forelimb	Metacarpals	CNRD
Hexaprotodon_garyam	astragalus	TM254-01-42	Right	Complete (Moderate wear)	Hindlimb	Tarsal	CNRD
Hexaprotodon_garyam	astragalus	TM254-01-49	Right	Complete	Hindlimb	Tarsal	CNRD
Libycosaurus_bahri	femur	TM254-01-61	Left	Only upper third of the femur	Hindlimb	Long bone	CNRD
Hexaprotodon_garyam	tibia	TM254-02-07	Right	Complete (Moderate wear)	Hindlimb	Long bone	CNRD
Libycosaurus_bahri	navicular	TM254-02-08	Left	Complete (Lateral View only)	Hindlimb	Tarsal	CNRD
Libycosaurus_bahri	femur	TM254-02-10	Right	Lower third of diaphysis + distal epiphysis missing	Hindlimb	Long bone	CNRD
Libycosaurus_bahri	femur	TM254-02-11	/	Only distal epiphysis	Hindlimb	Long bone	CNRD
Libycosaurus_bahri	femur	TM254-02-12	/	Only distal epiphysis	Hindlimb	Long bone	CNRD
Libycosaurus_bahri	tibia	TM254-02-12	Left	Only distal epiphysis	Hindlimb	Long bone	CNRD
Libycosaurus_bahri	femur	TM254-03-03	Right	Upper third of the femur	Hindlimb	Long bone	CNRD
Hexaprotodon_garyam	radioulna	TM254-04-28	Left	Only proximal radius + part of the diaphysis	Forelimb	Long bone	CNRD
Libycosaurus_bahri	atlas	TM254-04-32	/	Complete	Axial	Vertebrae	CNRD
Libycosaurus_bahri	axis	TM254-04-33	/	Subcomplete	Vertebrae	Cervical	CNRD
Libycosaurus_bahri	C3	TM254-04-33	/	Good preservation, complete	Vertebrae	Cervical	CNRD
Libycosaurus_bahri	T4	TM254-04-33					CNRD
Libycosaurus_bahri	C4	TM254-04-33	/	Good preservation, complete	Vertebrae	Cervical	CNRD
Libycosaurus_bahri	C5	TM254-04-33	/	Good preservation, complete	Vertebrae	Cervical	CNRD
Libycosaurus_bahri	C6	TM254-04-33	/	Good preservation, complete	Vertebrae	Cervical	CNRD
Libycosaurus_bahri	C7	TM254-04-33	/	Good preservation, complete	Vertebrae	Cervical	CNRD
Libycosaurus_bahri	T1	TM254-04-33	/	Good preservation, complete	Vertebrae	Thoracic	CNRD
Libycosaurus_bahri	T2	TM254-04-33	/	Good preservation, complete	Vertebrae	Thoracic	CNRD
Libycosaurus_bahri	T4?	TM254-04-33	/	Good preservation, complete	Vertebrae	Thoracic	CNRD
Hexaprotodon_garyam	tibia	TM254-18-07	Right	Only distal epiphysis + part of diaphysis	Hindlimb	Long bone	CNRD
Hexaprotodon_garyam	astragalus	TM255-03-02	Right	Medio-distal trochlea broken	Hindlimb	Tarsal	CNRD
Hexaprotodon_garyam	navicular	TM256-03-35	Right	Complete	Hindlimb	Tarsal	CNRD
Hexaprotodon_garyam	astragalus	TM256-06-06	Right	Complete (Light wear)	Hindlimb	Tarsal	CNRD
Hexaprotodon_garyam	astragalus	TM257-08-10	Left	Complete (Heavy wear)	Hindlimb	Tarsal	CNRD
Libycosaurus_bahri	calcaneum	TM258-01	Right	Complete with heavy wear	Hindlimb	Tarsal	CNRD
Libycosaurus_bahri	phalanges	TM258-01-021	/	Complete	Internal	Proximal	CNRD
Hexaprotodon_garyam	patella	TM258-01-03	Right	Complete	Hindlimb		CNRD
Hexaprotodon_garyam	tibia	TM258-01-11	Left		Hindlimb	Long bone	CNRD
Hexaprotodon_garyam	tibia	TM258-01-11	Right	Complete	Hindlimb	Long bone	CNRD
Libycosaurus_bahri	Mt III	TM258-01-12	Left	Complete	Hindlimb	Metatarsals	CNRD
Hexaprotodon_garyam	astragalus	TM258-01-18	Left	Complete (Light wear)	Hindlimb	Tarsal	CNRD
Hexaprotodon_garyam	semi-lunar	TM258-01-19	Right	Complete	Forelimb	Carpal	CNRD
Libycosaurus_bahri	phalanges	TM258-01-21	/	Complete	Internal	Proximal	CNRD
Hexaprotodon_garyam	pyramidal	TM258-01-22	Right	Complete	Forelimb	Carpal	CNRD
Hexaprotodon_garyam	humerus	TM258-01-27	Left	Complete	Forelimb	Long bone	CNRD
Libycosaurus_bahri	humerus	TM258-01-29	Left	Complete (Moderate wear)	Forelimb	Long bone	CNRD
Hexaprotodon_garyam	tibia	TM258-01-30	Right	Complete	Hindlimb	Long bone	CNRD
Hexaprotodon_garyam	femur	TM258-01-31	Right	Complete (Proximal broken)	Hindlimb	Long bone	CNRD
Hexaprotodon_garyam	patella	TM258-015-13	Right	Complete	Hindlimb		CNRD
Libycosaurus_bahri	astragalus	TM258-02-14	Left	Heavily damaged	Hindlimb	Tarsal	CNRD
Libycosaurus_bahri	radioulna	TM258-02-17	Right		Forelimb	Long bone	CNRD
Libycosaurus_bahri	radioulna	TM258-02-17	Right		Forelimb	Long bone	CNRD
Libycosaurus_bahri	radioulna	TM258-02-37	Right		Forelimb	Long bone	CNRD
Libycosaurus_bahri	tibia	TM258-04-008	Right	Only distal epiphysis	Hindlimb	Long bone	CNRD
Libycosaurus_bahri	calcaneum	TM258-04-28	Right	Proximal tuber broken	Hindlimb	Tarsal	CNRD
Hexaprotodon_garyam	tibia	TM258-04-30	Right	Complete	Hindlimb	Long bone	CNRD
Hexaprotodon_garyam	Mt IV	TM258-05-07	Right	Complete	Hindlimb	Metatarsals	CNRD
Hexaprotodon_garyam	calcaneum	TM258-09-07	Left	Complete	Hindlimb	Tarsal	CNRD
Hexaprotodon_garyam	tibia	TM258-11-21	Right	Only proximal epiphysis + part of diaphysis	Hindlimb	Long bone	CNRD
Hexaprotodon_garyam	astragalus	TM259-02-07a	Left	Complete	Hindlimb	Tarsal	CNRD
Hexaprotodon_garyam	calcaneum	TM259-02-07b	Left	Complete	Hindlimb	Tarsal	CNRD
Hexaprotodon_garyam	tibia	TM259-05-10	Left	Only proximal epiphysis + part of diaphysis	Hindlimb	Long bone	CNRD
Libycosaurus_bahri	Mc V	TM259-08-06	Left	Complete	Forelimb	Metacarpals	CNRD
Libycosaurus_bahri	cuboid	TM259-08-07	Left	Complete (Wear)	Hindlimb	Tarsal	CNRD
Libycosaurus_bahri	atlas	TM259-08-15	/	Complete	Axial	Vertebrae	CNRD
Libycosaurus_bahri	radioulna	TM261-01-07	Left	No olecranon process	Forelimb	Long bone	CNRD
Hexaprotodon_garyam	astragalus	TM263-01-17	Right	Complete (Heavy wear)	Hindlimb	Tarsal	CNRD
Libycosaurus_bahri	astragalus	TM265-01	Right?	Heavily damaged	Hindlimb	Tarsal	CNRD
Hexaprotodon_garyam	radioulna	TM265-08-001	Left	Complete	Forelimb	Long bone	CNRD
Libycosaurus_bahri	phalanges	TM266-01-144	/	Complete	/	Median	CNRD
Hexaprotodon_garyam	astragalus	TM266-01-160	Right	Complete (Moderate wear)	Hindlimb	Tarsal	CNRD
Libycosaurus_bahri	calcaneum	TM266-01-161	Right	Complete	Hindlimb	Tarsal	CNRD
Hexaprotodon_garyam	tibia	TM266-03-325h	Left	Complete (- heavily worn proximal epiphysis)	Hindlimb	Long bone	CNRD
Libycosaurus_bahri	tibia	TM266-04-9X	Right	Only distal epiphysis	Hindlimb	Long bone	CNRD
Libycosaurus_bahri	astragalus	TM266-05-61	Right	Complete	Hindlimb	Tarsal	CNRD
Hexaprotodon_garyam	astragalus	TM266-05-62	Right	Complete	Hindlimb	Tarsal	CNRD
Libycosaurus_bahri	phalanges	TM266-06-45	/	Complete	External	Proximal	CNRD
Libycosaurus_bahri	scapula	TM266-08-48	Right	Complete	Girdles		CNRD
Libycosaurus_bahri	tibia	TM266-08-49	Right	Complete with wear on patellar trochlea	Hindlimb	Long bone	CNRD
Libycosaurus_bahri	tibia	TM266-08-49	Right	Only distal epiphysis	Hindlimb	Long bone	CNRD
Libycosaurus_bahri	phalanges	TM266-09-21	/	Complete	External	Proximal	CNRD
Hexaprotodon_garyam	radioulna	TM267-03-01	Right	Complete (Heavy wear + Olecranon broken)	Forelimb	Long bone	CNRD
Hexaprotodon_garyam	radioulna	TM267-03-01e	Right	Only distal epiphysis + long part of diaphysis	Forelimb	Long bone	CNRD
Hexaprotodon_garyam	astragalus	TM267-08-10	Right	Complete (Heavy wear)	Hindlimb	Tarsal	CNRD
Hexaprotodon_garyam	phalanges	TM267-10-01	/	Complete	External	Proximal	CNRD
Hexaprotodon_garyam	tibia	TM268-04-30	Right	Complete	Hindlimb	Long bone	CNRD
Libycosaurus_bahri	Mc V	TM270-06-31	Left	Complete	Forelimb	Metacarpals	CNRD
Hexaprotodon_garyam	astragalus	TM271-05-03	Left	Complete (Light wear)	Hindlimb	Tarsal	CNRD
Libycosaurus_bahri	phalanges	TM273-06-030	/	Complete	External	Proximal	CNRD
Hexaprotodon_garyam	astragalus	TM274-01-13	Right	Complete (Moderate wear)	Hindlimb	Tarsal	CNRD
Hexaprotodon_garyam	astragalus	TM274-02-01	Left	Complete (Heavy wear)	Hindlimb	Tarsal	CNRD
Libycosaurus_bahri	radioulna	TM274-04-04	Left		Forelimb	Long bone	CNRD
Libycosaurus_bahri	astragalus	TM274-14-12	Right	Complete (Heavy damage/wear)	Hindlimb	Tarsal	CNRD
Libycosaurus_bahri	calcaneum	TM274-14-15	Right	Complete (slight break on the lateral articulation with talus)	Hindlimb	Tarsal	CNRD
Libycosaurus_bahri	phalanges	TM275-06-70	/	Complete	External	Proximal	CNRD
Hexaprotodon_garyam	tibia	TM276-03-30	Left	Only distal epiphysis + part of diaphysis (Slight wear)	Hindlimb	Long bone	CNRD
Libycosaurus_bahri	calcaneum	TM276-03-32	Left	Complete with heavy wear	Hindlimb	Tarsal	CNRD
Hexaprotodon_garyam	astragalus	TM276-08-11	Left	Complete (Heavy wear)	Hindlimb	Tarsal	CNRD
Hexaprotodon_garyam	Mt V	TM278-01-04	Right	Complete	Hindlimb	Metatarsals	CNRD
Libycosaurus_bahri	calcaneum	TM279-01-02	Left	Complete (distal notch broken)	Hindlimb	Tarsal	CNRD
Hexaprotodon_garyam	radioulna	TM279-05-13	Right	Complete (Heavy breaks on both ends)	Forelimb	Long bone	CNRD
Libycosaurus_bahri	astragalus	TM281-09-071	Right	Complete (Light damage)	Hindlimb	Tarsal	CNRD
Hexaprotodon_garyam	astragalus	TM28-98-01	Left	Complete (Light wear)	Hindlimb	Tarsal	CNRD
Hexaprotodon_garyam	astragalus	TM290-01-08	Right	Complete	Hindlimb	Tarsal	CNRD
Hexaprotodon_garyam	tibia	TM291-01-03	Left	Complete (- proximal epiphysis)	Hindlimb	Long bone	CNRD
Libycosaurus_bahri	phalanges	TM292-02-01	/	Complete	Internal	Proximal	CNRD
Hexaprotodon_garyam	humerus	TM292-03-01	Left	Distal only	Forelimb	Long bone	CNRD
Hexaprotodon_garyam	astragalus	TM292-08-09	Left	Complete (Light wear)	Hindlimb	Tarsal	CNRD
Hexaprotodon_garyam	scapula	TM292-09-01_AU	Left	Proximal	Girdles		CNRD
Hexaprotodon_garyam	astragalus	TM292-09-01A	Right	Complete	Hindlimb	Tarsal	CNRD
Hexaprotodon_garyam	radioulna	TM292-09-01AL	Left	Complete (Moderate wear)	Forelimb	Long bone	CNRD
Hexaprotodon_garyam	femur	TM292-09-01AM	Left	Only proximal diaphysis and epiphysis	Hindlimb	Long bone	CNRD
Hexaprotodon_garyam	tibia	TM292-09-01AO	Right	Complete	Hindlimb	Long bone	CNRD
Hexaprotodon_garyam	astragalus	TM292-29-01	Left	Complete (Moderate wear)	Hindlimb	Tarsal	CNRD
Hexaprotodon_garyam	astragalus	TM293-01-24	Left	Complete (Moderate wear)	Hindlimb	Tarsal	CNRD
Hexaprotodon_garyam	astragalus	TM293-01-25	Left	Complete (Heavy wear)	Hindlimb	Tarsal	CNRD
Hexaprotodon_garyam	tibia	TM293-01-50	Right	Complete (Heavy wear, especially proximally)	Hindlimb	Long bone	CNRD
Libycosaurus_bahri	astragalus	TM293-03	Right	Complete (Damaged all around)	Hindlimb	Tarsal	CNRD
Hexaprotodon_garyam	astragalus	TM294-01-13	Right	Complete (Moderate wear)	Hindlimb	Tarsal	CNRD
Hexaprotodon_garyam	tibia	TM294-02-028	Left	Only distal epiphysis + part of diaphysis	Hindlimb	Long bone	CNRD
Hexaprotodon_garyam	astragalus	TM294-02-02a	Left	Complete (Light wear)	Hindlimb	Tarsal	CNRD
Libycosaurus_bahri	calcaneum	TM294-09-19	Right	Complete	Hindlimb	Tarsal	CNRD
Libycosaurus_bahri	phalanges	TM294-09-22	/	Complete	External	Proximal	CNRD
Libycosaurus_bahri	cuboid	TM294-09-26	Right	Complete (Wear)	Hindlimb	Tarsal	CNRD
Libycosaurus_bahri	Mc IV	TM294-09-29	Left	Complete	Forelimb	Metacarpals	CNRD
Libycosaurus_bahri	tibia	TM295-02-06	Right	Only distal epiphysis	Hindlimb	Long bone	CNRD
Hexaprotodon_garyam	astragalus	TM296-06-06	Right	Complete	Hindlimb	Tarsal	CNRD
Hexaprotodon_garyam	atlas	TM299-05-16	/	Complete	Axial	Vertebrae	CNRD
Libycosaurus_bahri	Mt V	TM299-08-18	Right	Complete	Hindlimb	Metatarsals	CNRD
Libycosaurus_bahri	tibia	TM299-09-02	Left	Complete	Hindlimb	Long bone	CNRD
Hexaprotodon_garyam	radioulna	TM3-01-02	Right	Only distal epiphysis + part of diaphysis	Forelimb	Long bone	CNRD
Hexaprotodon_garyam	astragalus	TM305-02-13a	Right	Complete (Heavy wear)	Hindlimb	Tarsal	CNRD
Libycosaurus_bahri	calcaneum	TM305-02-13b	Left?	Lacks distal articular surfaces, only sustentacular present	Hindlimb	Tarsal	CNRD
Hexaprotodon_garyam	tibia	TM31-01-01	Right	Only distal epiphysis + part of diaphysis	Hindlimb	Long bone	CNRD
Hexaprotodon_garyam	tibia	TM31-01-02	Left	Only distal epiphysis + part of diaphysis + Distal fibula	Hindlimb	Long bone	CNRD
Hexaprotodon_garyam	tibia	TM314-01-03	Right	Complete (Moderate wear, with breaks on proximal end)	Hindlimb	Long bone	CNRD
Libycosaurus_bahri	atlas	TM314-06-07	/	Complete	Axial	Vertebrae	CNRD
Hexaprotodon_garyam	tibia	TM32-06	Right	Only distal epiphysis + part of diaphysis	Hindlimb	Long bone	CNRD
Hexaprotodon_garyam	astragalus	TM321-01-04b	Left	Complete (Light wear)	Hindlimb	Tarsal	CNRD
Libycosaurus_bahri	astragalus	TM323-0101a	Right	Complete	Hindlimb	Tarsal	CNRD
Libycosaurus_bahri	astragalus	TM133-15-13	Right	Complete	Hindlimb	Tarsal	CNRD
Hexaprotodon_garyam	calcaneum	TM323-01-01b	Right	Complete	Hindlimb	Tarsal	CNRD
Hexaprotodon_garyam	astragalus	TM327-01-01	Left	Complete (Moderate wear)	Hindlimb	Tarsal	CNRD
Hexaprotodon_garyam	astragalus	TM327-04-07	Left	Complete (Light wear)	Hindlimb	Tarsal	CNRD
Hexaprotodon_garyam	astragalus	TM329-01-01	Left	Complete	Hindlimb	Tarsal	CNRD
Hexaprotodon_garyam	radioulna	TM330-01-005	Left	Only radius	Forelimb	Long bone	CNRD
Libycosaurus_bahri	unciform	TM330-01-04	Left	Complete	Forelimb	Carpal	CNRD
Hexaprotodon_garyam	tibia	TM331-05-02	Right	Complete (Slight break proximally)	Hindlimb	Long bone	CNRD
Hexaprotodon_garyam	radioulna	TM332-02-15	Left	Complete (Heavy wear)	Forelimb	Long bone	CNRD
Hexaprotodon_garyam	radioulna	TM332-05-10	Left	Complete (Moderate wear)	Forelimb	Long bone	CNRD
Hexaprotodon_garyam	tibia	TM332-05-12	Left	Only distal epiphysis + part of diaphysis	Hindlimb	Long bone	CNRD
Libycosaurus_bahri	astragalus	TM334-01-01	Right	Complete	Hindlimb	Tarsal	CNRD
Libycosaurus_bahri	tibia	TM334-08-01	Left?	Complete with slight proximal wear	Hindlimb	Long bone	CNRD
Libycosaurus_bahri	radioulna	TM334-08-01	Left		Forelimb	Long bone	CNRD
Libycosaurus_bahri	radioulna	TM334-08-09	Right		Forelimb	Long bone	CNRD
Hexaprotodon_garyam	calcaneum	TM335-0504	Left	Complete	Hindlimb	Tarsal	CNRD
Hexaprotodon_garyam	astragalus	TM335-08-15	Left	Complete (Moderate wear)	Hindlimb	Tarsal	CNRD
Hexaprotodon_garyam	radioulna	TM335-15-06	Right	Complete (Moderate wear + slight breaks on the proximal end)	Forelimb	Long bone	CNRD
Hexaprotodon_garyam	radioulna	TM337-15-01	Right	Only ulna	Forelimb	Long bone	CNRD
Hexaprotodon_garyam	radioulna	TM339-02-15	Right	Complete (Moderate wear)	Forelimb	Long bone	CNRD
Hexaprotodon_garyam	cuboid	TM361-02-04	Left	Complete	Hindlimb	Tarsal	CNRD
Hexaprotodon_garyam	astragalus	TM361-02-06	Left	Complete (Light wear)	Hindlimb	Tarsal	CNRD
Hexaprotodon_garyam	astragalus	TM361-02-10	Right	Complete (Moderate wear)	Hindlimb	Tarsal	CNRD
Hexaprotodon_garyam	patella	TM361-02-18	Right	Complete	Hindlimb		CNRD
Hexaprotodon_garyam	astragalus	TM362-02-011	Right	Complete	Hindlimb	Tarsal	CNRD
Hexaprotodon_garyam	astragalus	TM362-02-01b	Right	Complete	Hindlimb	Tarsal	CNRD
Hexaprotodon_garyam	cuboid	TM363-02-016	Right	Complete	Hindlimb	Tarsal	CNRD
Hexaprotodon_garyam	astragalus	TM363-02-01a	Right	Complete	Hindlimb	Tarsal	CNRD
Hexaprotodon_garyam	astragalus	TM364-02-01	Left	Complete (Light wear)	Hindlimb	Tarsal	CNRD
Hexaprotodon_garyam	astragalus	TM376-03-23	Right	Complete (Moderate wear)	Hindlimb	Tarsal	CNRD
Hexaprotodon_garyam	scapula	TM377-04-02	Left	Proximal (neck + glenoid cavity)	Girdles		CNRD
Hexaprotodon_garyam	astragalus	TM378-03-22	Left	Complete (Light wear)	Hindlimb	Tarsal	CNRD
Libycosaurus_bahri	femur	TM379-04-012a	Right	Subcomplete, lacks trochanters	Hindlimb	Long bone	CNRD
Libycosaurus_bahri	Mt III	TM379-04-012c	Left	Complete	Hindlimb	Metatarsals	CNRD
Libycosaurus_bahri	femur	TM379-04-120	Right	Complete	Hindlimb	Long bone	CNRD
Libycosaurus_bahri	radioulna	TM380-04-07	Left		Forelimb	Long bone	CNRD
Hexaprotodon_garyam	tibia	TM380-04-09	Left	Complete (Moderate wear, with slight breaks)	Hindlimb	Long bone	CNRD
Hexaprotodon_garyam	humerus	TM384-06-21	Right	Complete, damaged all-around (trochanters, processes…)	Forelimb	Long bone	CNRD
Hexaprotodon_garyam	tibia	TM389-09-01b	Right	Complete (Heavy wear, with no proximal epiphysis)	Hindlimb	Long bone	CNRD
Hexaprotodon_garyam	astragalus	TM39-06-09	Left	Complete	Hindlimb	Tarsal	CNRD
Hexaprotodon_garyam	humerus	TM40-97-004	Right	Proximal only, until start of deltoid crest, with proximal condyle damaged	Forelimb	Long bone	CNRD
Hexaprotodon_garyam	patella	TM42-02-02	Right	Complete	Hindlimb		CNRD
Libycosaurus_bahri	radioulna	TM42-06-07	Left		Forelimb	Long bone	CNRD
Libycosaurus_bahri	Mt III	TM42-15-16	Right	Complete	Hindlimb	Metatarsals	CNRD
Hexaprotodon_garyam	tibia	TM43-01-08	Right	Only distal epiphysis + part of diaphysis	Hindlimb	Long bone	CNRD
Libycosaurus_bahri	phalanges	TM43-10-10	/	Complete	Internal	Proximal	CNRD
Libycosaurus_bahri	astragalus	TM49-98-01	Right	Complete (Lateral damaged)	Hindlimb	Tarsal	CNRD
Libycosaurus_bahri	femur	TM53-98-12	Right	Complete	Hindlimb	Long bone	CNRD
Libycosaurus_bahri	astragalus	TM54-04-05	Left	Complete (Damaged)	Hindlimb	Tarsal	CNRD
Hexaprotodon_garyam	tibia	TM54-04-06	Right	Complete (Slight break proximally)	Hindlimb	Long bone	CNRD
Hexaprotodon_garyam	calcaneum	TM54-11-001	Left	Complete	Hindlimb	Tarsal	CNRD
Hexaprotodon_garyam	humerus	TM55	Right	Complete, moderately damaged	Forelimb	Long bone	CNRD
Hexaprotodon_garyam	tibia	TM55	Right	Only proximal epiphysis + part of diaphysis	Hindlimb	Long bone	CNRD
Hexaprotodon_garyam	tibia	TM55-04-01	Left	Complete (Slight break proximally)	Hindlimb	Long bone	CNRD
Hexaprotodon_garyam	radioulna	TM55-04-02	/	Complete Ulna, diaphysis of the radius broken	Forelimb	Long bone	CNRD
Hexaprotodon_garyam	astragalus	TM55-04-06	Left	Complete	Hindlimb	Tarsal	CNRD
Hexaprotodon_garyam	Mt IV	TM55-98-07	Left	Complete	Hindlimb	Metatarsals	CNRD
Hexaprotodon_garyam	tibia	TM55-98-20a	Left	Complete (Light wear)	Hindlimb	Long bone	CNRD
Hexaprotodon_garyam	femur	TM55-98-21	Left	Only proximal diaphysis and epiphysis	Hindlimb	Long bone	CNRD
Hexaprotodon_garyam	humerus	TM55-98-22	Left	Distal only,very damaged	Forelimb	Long bone	CNRD
Hexaprotodon_garyam	tibia	TM55-98-23	Right	Only proximal epiphysis + part of diaphysis	Hindlimb	Long bone	CNRD
Hexaprotodon_garyam	tibia	TM55-XX-03	Left	Complete	Hindlimb	Long bone	CNRD
Hexaprotodon_garyam	tibia	TM55-XX-04	Left	Complete (Proximal break)	Hindlimb	Long bone	CNRD
Hexaprotodon_garyam	humerus	TM55-XX-05	Left	Distal only, until start of detloid crest	Forelimb	Long bone	CNRD
Hexaprotodon_garyam	radioulna	TM-55-XX-06	Left	Complete	Forelimb	Long bone	CNRD
Hexaprotodon_garyam	astragalus	TM56-98-004	Right	Complete	Hindlimb	Tarsal	CNRD
Hexaprotodon_garyam	astragalus	TM56-98-05	Left	Complete	Hindlimb	Tarsal	CNRD
Hexaprotodon_garyam	astragalus	TM60-00-01	Left	Complete (Heavy wear)	Hindlimb	Tarsal	CNRD
Hexaprotodon_garyam	astragalus	TM60-00-02	Right	Complete but heavily worn	Hindlimb	Tarsal	CNRD
Hexaprotodon_garyam	astragalus	TM60-99-002	Right	Complete	Hindlimb	Tarsal	CNRD
Hexaprotodon_garyam	astragalus	TM60-99-004	Left	Complete (Light wear)	Hindlimb	Tarsal	CNRD
Hexaprotodon_garyam	calcaneum	TM60-99-005	Right	Complete	Hindlimb	Tarsal	CNRD
Libycosaurus_bahri	calcaneum	TM615-XX-XX	Left	Proximal tuber broken	Hindlimb	Tarsal	CNRD
Hexaprotodon_garyam	astragalus	TM61-98-002	Right	Complete (Moderate wear)	Hindlimb	Tarsal	CNRD
Hexaprotodon_garyam	astragalus	TM61-98-03	Left	Complete	Hindlimb	Tarsal	CNRD
Hexaprotodon_garyam	astragalus	TM63-01-01a	Right	Complete (Moderate wear)	Hindlimb	Tarsal	CNRD
Hexaprotodon_garyam	astragalus	TM68-06-40	Right	Complete	Hindlimb	Tarsal	CNRD
Libycosaurus_bahri	navicular	TM68-06-43	Left	Complete	Hindlimb	Tarsal	CNRD
Libycosaurus_bahri	cuboid	TM68-06-44	Right	Complete	Hindlimb	Tarsal	CNRD
Hexaprotodon_garyam	Mc III	TM69-05-02	Left	Complete	Forelimb	Metacarpals	CNRD
Hexaprotodon_garyam	astragalus	TM73-01-06	Right	Complete (Moderate wear)	Hindlimb	Tarsal	CNRD
Hexaprotodon_garyam	radioulna	TM73-01-16	Right	Only distal epiphysis + part of diaphysis	Forelimb	Long bone	CNRD
Hexaprotodon_garyam	tibia	TM73-05-05	Right	Only distal epiphysis + part of diaphysis	Hindlimb	Long bone	CNRD
Hexaprotodon_garyam	astragalus	TM75-05-35	Right	Complete (Moderate wear)	Hindlimb	Tarsal	CNRD
Hexaprotodon_garyam	tibia	TM76-05-01	Right	Only proximal epiphysis + part of diaphysis	Hindlimb	Long bone	CNRD
Hexaprotodon_garyam	radioulna	TM76-05-09	Left	Only distal ulna	Forelimb	Long bone	CNRD
Hexaprotodon_garyam	astragalus	TM76-06-35	Right	Complete	Hindlimb	Tarsal	CNRD
Libycosaurus_bahri	phalanges	TM81-05-008	/	Complete	Internal	Proximal	CNRD
Hippopotamus_amphibius	astragalus	MNHN-1897-33	Right	Complete	Hindlimb	Tarsal	MNHN
Hippopotamus_amphibius	astragalus	05T-360	Left	Complete	Hindlimb	Tarsal	CNRD
Hippopotamus_amphibius	astragalus	MNHN-1978-104	Right	Complete	Hindlimb	Tarsal	MNHN
Hippopotamus_amphibius	calcaneum	MNHN-1897-33	Left	Complete	Hindlimb	Tarsal	MNHN
Hippopotamus_amphibius	calcaneum	UK_Right	Left	Complete	Hindlimb	Tarsal
Hippopotamus_amphibius	semi-lunar	MNHN-1897-33	Left	Complete	Forelimb	Carpal	MNHN
Hippopotamus_amphibius	scaphoid	MNHN-1897-33	Left	Complete	Forelimb	Carpal	MNHN
Hippopotamus_amphibius	pyramidal	MNHN-1897-33	Left	Complete	Forelimb	Carpal	MNHN
Hippopotamus_amphibius	cuboid	MNHN-1897-33	/	Complete	Hindlimb	Tarsal	MNHN
Hippopotamus_amphibius	cuboid	05T-361	/	Complete	Hindlimb	Tarsal	CNRD
Hippopotamus_amphibius	cuboid	05T-360	/	Complete	Hindlimb	Tarsal	CNRD
Hippopotamus_amphibius	navicular	05T-361	Left	Complete	Hindlimb	Tarsal	CNRD
Hippopotamus_amphibius	navicular	05T-360	Left	Complete	Hindlimb	Tarsal	CNRD
Hippopotamus_amphibius	scaphoid	05T-360	Left	Complete	Forelimb	Carpal	CNRD
Hippopotamus_amphibius	semi-lunar	05T-360	Left	Complete	Forelimb	Carpal	CNRD
Hippopotamus_amphibius	pyramidal	05T-360	Left	Complete	Forelimb	Carpal	CNRD
Hippopotamus_amphibius	pyramidal	05T-361	Left	Complete	Forelimb	Carpal	CNRD
Hippopotamus_amphibius	magnum	05T-360	Left	Complete	Forelimb	Carpal	CNRD
Hippopotamus_amphibius	magnum	05T-361	Left	Complete	Forelimb	Carpal	CNRD
Hippopotamus_amphibius	unciform	MNHN-1897-33	Right	Complete	Forelimb	Carpal	MNHN
Hippopotamus_amphibius	unciform	05T-360	Left	Complete	Forelimb	Carpal	CNRD
Hippopotamus_amphibius	femur	MNHN-1897-33	Left	Complete	Hindlimb		MNHN
Hippopotamus_amphibius	femur	MNHN-1897-33	Right	Complete	Hindlimb		MNHN
Hippopotamus_amphibius	femur	MNHN-1928-315	Left	Complete	Hindlimb		MNHN
Hippopotamus_amphibius	femur	MNHN-1928-315	Right	Complete	Hindlimb		MNHN
Hippopotamus_amphibius	femur	MNHN-1914-708	Left	Complete	Hindlimb		MNHN
Hippopotamus_amphibius	femur	MNHN-1917-249	Right	Complete	Hindlimb		MNHN
Hippopotamus_amphibius	femur	MNHN-1924-134	Right	Complete	Hindlimb		MNHN
Hippopotamus_amphibius	femur	MNHN-1928-315	Left	Complete	Hindlimb		MNHN
Hippopotamus_amphibius	femur	MNHN-1943-27	Left	Complete	Hindlimb		MNHN
Hippopotamus_amphibius	femur	MNHN-1971-308	Right	Complete	Hindlimb		MNHN
Hippopotamus_amphibius	femur	UM	Right	Complete	Hindlimb		Université de Montpellier
Hippopotamus_amphibius	patella	UM	Right	Complete	Hindlimb		Université de Montpellier
Hippopotamus_amphibius	patella	UM	Left	Complete	Hindlimb		Université de Montpellier
Hippopotamus_amphibius	patella	MNHN-1897-33	Left	Complete	Hindlimb		MNHN
Hippopotamus_amphibius	patella	MNHN-1897-33	Right	Complete	Hindlimb		MNHN
Hippopotamus_amphibius	scapula	MNHN-1897-33	Right	Complete	Girdles		MNHN
Hippopotamus_amphibius	scapula	05T-361	Left	Complete	Girdles		CNRD
Hippopotamus_amphibius	scapula	MNHN-1943-27	Left	Complete	Girdles		MNHN
Hippopotamus_amphibius	tibia	MNHN-50.002130	Left	Complete	Hindlimb	Long bone	MNHN
Hippopotamus_amphibius	tibia	UM	Right	Complete	Hindlimb	Long bone	Université de Montpellier
Hippopotamus_amphibius	tibia	UM	Left	Complete	Hindlimb	Long bone	Université de Montpellier
Hippopotamus_amphibius	tibia	MNHN-1928-315	Left	Complete	Hindlimb	Long bone	MNHN
Hippopotamus_amphibius	tibia	MNHN-1928-315	Right	Complete	Hindlimb	Long bone	MNHN
Hippopotamus_amphibius	tibia	MNHN-1897-33	Left	Complete	Hindlimb	Long bone	MNHN
Hippopotamus_amphibius	tibia	MNHN-1897-33	Right	Complete	Hindlimb	Long bone	MNHN
Hippopotamus_amphibius	tibia	MNHN-1971-308	Right	Complete	Hindlimb	Long bone	MNHN
Hippopotamus_amphibius	tibia	MNHN-1943-27	Right	Complete	Hindlimb	Long bone	MNHN
Hippopotamus_amphibius	tibia	MNHN-1924-134	Right	Complete	Hindlimb	Long bone	MNHN
Hippopotamus_amphibius	tibia	RG.13.164	Left	Complete	Hindlimb	Long bone
Hippopotamus_amphibius	tibia	RG.25.562	Right	Complete	Hindlimb	Long bone
Hippopotamus_amphibius	radioulna	UM	Left	Complete	Forelimb	Long bone	Université de Montpellier
Hippopotamus_amphibius	radioulna	MNHN-1897-33	Left	Complete	Forelimb	Long bone	MNHN
Hippopotamus_amphibius	radioulna	MNHN-1897-33	Right	Complete	Forelimb	Long bone	MNHN
Hippopotamus_amphibius	radioulna	MNHN-1971-308	Left	Complete	Forelimb	Long bone	MNHN
Hippopotamus_amphibius	radioulna	MNHN-1924-134	Left	Complete	Forelimb	Long bone	MNHN
Hippopotamus_amphibius	radioulna	MNHN-1944-199	Right	Complete	Forelimb	Long bone	MNHN
Hippopotamus_amphibius	radioulna	MNHN-1943-27	Left	Complete	Forelimb	Long bone	MNHN
Hippopotamus_amphibius	radioulna	MNHN-1978-104	Left	Complete	Forelimb	Long bone	MNHN
Hippopotamus_amphibius	radioulna	RG.13.194	Left	Complete	Forelimb	Long bone
Hippopotamus_amphibius	radioulna	RG.13.194	Right	Complete	Forelimb	Long bone
Hippopotamus_amphibius	humerus	UM	Right	Complete	Forelimb	Long bone	Université de Montpellier
Hippopotamus_amphibius	humerus	UM	Left	Complete	Forelimb	Long bone	Université de Montpellier
Hippopotamus_amphibius	humerus	MNHN-1897-33	Right	Complete	Forelimb	Long bone	MNHN
Hippopotamus_amphibius	humerus	MNHN-1897-33	Left	Complete	Forelimb	Long bone	MNHN
Hippopotamus_amphibius	humerus	MNHN-1924-134	Right	Complete	Forelimb	Long bone	MNHN
Hippopotamus_amphibius	humerus	MNHN-1943-27	Left	Complete	Forelimb	Long bone	MNHN
Hippopotamus_amphibius	humerus	MNHN-1971-308	Right	Complete	Forelimb	Long bone	MNHN
Hippopotamus_amphibius	humerus	RG.13.194	Left	Complete	Forelimb	Long bone
Hippopotamus_amphibius	humerus	RG.25.562	Left	Complete	Forelimb	Long bone
Hippopotamus_amphibius	Mc II	UM	Left	Complete	Forelimb	Metacarpals	Université de Montpellier
Hippopotamus_amphibius	Mc III	UM	Left	Complete	Forelimb	Metacarpals	Université de Montpellier
Hippopotamus_amphibius	Mc IV	UM	Left	Complete	Forelimb	Metacarpals	Université de Montpellier
Hippopotamus_amphibius	Mc V	UM	Left	Complete	Forelimb	Metacarpals	Université de Montpellier
Hippopotamus_amphibius	Mc II	UM	Right	Complete	Forelimb	Metacarpals	Université de Montpellier
Hippopotamus_amphibius	Mc III	UM	Right	Complete	Forelimb	Metacarpals	Université de Montpellier
Hippopotamus_amphibius	Mc IV	UM	Right	Complete	Forelimb	Metacarpals	Université de Montpellier
Hippopotamus_amphibius	Mc V	UM	Right	Complete	Forelimb	Metacarpals	Université de Montpellier
Hippopotamus_amphibius	Mt II	UM	Left	Complete	Hindlimb	Metatarsals	Université de Montpellier
Hippopotamus_amphibius	Mt III	UM	Left	Complete	Hindlimb	Metatarsals	Université de Montpellier
Hippopotamus_amphibius	Mt IV	UM	Left	Complete	Hindlimb	Metatarsals	Université de Montpellier
Hippopotamus_amphibius	Mt V	UM	Left	Complete	Hindlimb	Metatarsals	Université de Montpellier
Hippopotamus_amphibius	Mt II	UM	Right	Complete	Hindlimb	Metatarsals	Université de Montpellier
Hippopotamus_amphibius	Mt III	UM	Right	Complete	Hindlimb	Metatarsals	Université de Montpellier
Hippopotamus_amphibius	Mt IV	UM	Right	Complete	Hindlimb	Metatarsals	Université de Montpellier
Hippopotamus_amphibius	Mt V	UM	Right	Complete	Hindlimb	Metatarsals	Université de Montpellier
Hippopotamus_amphibius	phalanges	MNHN-1897-33	/	Complete	Internal	Median	MNHN
Hippopotamus_amphibius	phalanges	MNHN-1897-33	/	Complete	Internal	Proximal	MNHN
Hippopotamus_amphibius	phalanges	MNHN-1897-33	/	Complete	Internal	Proximal	MNHN
Hippopotamus_amphibius	phalanges	MNHN-1897-33	/	Complete	External	Median	MNHN
Hippopotamus_amphibius	phalanges	MNHN-1897-33	/	Complete	External	Median	MNHN
Hippopotamus_amphibius	phalanges	MNHN-1897-33	/	Complete	External	Proximal	MNHN
Hippopotamus_amphibius	phalanges	MNHN-1897-33	/	Complete	External	Proximal	MNHN
Hippopotamus_amphibius	phalanges	MNHN-1897-33	/	Complete	Internal	Median	MNHN
Hippopotamus_amphibius	phalanges	MNHN-1897-33	/	Complete	Internal	Median	MNHN
Hippopotamus_amphibius	phalanges	MNHN-1897-33	/	Complete	Internal	Proximal	MNHN
Hippopotamus_amphibius	phalanges	MNHN-1897-33	/	Complete	Internal	Proximal	MNHN
Hippopotamus_amphibius	phalanges	MNHN-1897-33	/	Complete	External	Median	MNHN
Hippopotamus_amphibius	phalanges	MNHN-1897-33	/	Complete	External	Median	MNHN
Hippopotamus_amphibius	phalanges	MNHN-1897-33	/	Complete	External	Proximal	MNHN
Hippopotamus_amphibius	phalanges	MNHN-1897-33	/	Complete	External	Proximal	MNHN
Libycosaurus_bahri	phalanges	TM81-05-08	/	Complete	Internal	Proximal	CNRD
Hexaprotodon_garyam	tibia	TM87-01-02	Right	Only distal epiphysis + part of diaphysis	Hindlimb	Long bone	CNRD
Libycosaurus_bahri	tibia	TM87-01-03	Left	Only distal epiphysis	Hindlimb	Long bone	CNRD
Libycosaurus_bahri	astragalus	TM89-99-003	Left	Complete	Hindlimb	Tarsal	CNRD
Libycosaurus_bahri	Mt III	TM89-99-003b	Right	Complete	Hindlimb	Metatarsals	CNRD
Libycosaurus_bahri	calcaneum	TM90-01-16	Right	Complete	Hindlimb	Tarsal	CNRD
Hexaprotodon_garyam	tibia	TM90-08-05	Right	Complete (Wear on proximal and distal epiphyses)	Hindlimb	Long bone	CNRD
Libycosaurus_bahri	calcaneum	TM90-08-06	Right	Complete	Hindlimb	Tarsal	CNRD
Libycosaurus_bahri	femur	TM90-08-06	Left	Complete but heavy wear	Hindlimb	Long bone	CNRD
Libycosaurus_bahri	femur	TM92-01-41	Left	Proximal epiphysis only	Hindlimb	Long bone	CNRD
Libycosaurus_bahri	femur	TM92-01-43	Right	Damaged, proximal half of diaphysis	Hindlimb	Long bone	CNRD
Libycosaurus_bahri	femur	TM92-01-43	Right	Proximal wear, lower third of diaphysis missing	Hindlimb	Long bone	CNRD
Libycosaurus_bahri	femur	TM92-01-51	Right	Lacks trochanter and distal epiphysis + lower diaphysis	Hindlimb	Long bone	CNRD
Libycosaurus_bahri	astragalus	TM96-99-003	Right	Complete (Very heavy damage)	Hindlimb	Tarsal	CNRD
Libycosaurus_bahri	Mt IV	TM99-99-003c	Left	Complete	Hindlimb	Metatarsals	CNRD
Libycosaurus_bahri	scaphoid	TMX	Right	Complete	Forelimb	Carpal	CNRD
Hippopotamus_amphibius	semi-lunar	05T-360	L	Complete	Forelimb	Carpal	CNRD
Hippopotamus_amphibius	semi-lunar	30.003123	L	Complete	Forelimb	Carpal	CNRD
Hippopotamus_amphibius	scaphoid	05T-360	Left	Complete	Forelimb	Carpal	CNRD
Hippopotamus_amphibius	scaphoid	05T-361	Left	Complete	Forelimb	Carpal	CNRD
Libycosaurus_bahri	humerus	TMXX-01	Left	Complete	Forelimb	Long bone	CNRD
Hippopotamus_amphibius	axis	UM	/	Complete	Vertebrae	Cervical	Université de Montpellier
Hippopotamus_amphibius	C3	UM	/	Complete	Vertebrae	Cervical	Université de Montpellier
Hippopotamus_amphibius	C4	UM	/	Complete	Vertebrae	Cervical	Université de Montpellier
Hippopotamus_amphibius	C5	UM	/	Complete	Vertebrae	Cervical	Université de Montpellier
Hippopotamus_amphibius	C6	UM	/	Complete	Vertebrae	Cervical	Université de Montpellier
Hippopotamus_amphibius	C7	UM	/	Complete	Vertebrae	Cervical	Université de Montpellier
Libycosaurus_bahri	astragalus	TM256-04-06	Right	Left side absent	Hindlimb	Tarsal	CNRD
Libycosaurus_bahri	astragalus	TM3-09-10	Left	Complete	Hindlimb	Tarsal	CNRD
Libycosaurus_bahri	astragalus	TM90-04-38	Left	Complete (very heavy wear)	Hindlimb	Tarsal	CNRD
Libycosaurus_bahri	astragalus	TM242-03-35	Left	Complete (very heavy wear)	Hindlimb	Tarsal	CNRD
Libycosaurus_bahri	astragalus	TM12-09-10	Left	Complete (very heavy wear/damage)	Hindlimb	Tarsal	CNRD
Libycosaurus_bahri	astragalus	TM32-09-02	Left	Complete	Hindlimb	Tarsal	CNRD
Libycosaurus_bahri	astragalus	TM333-09-05	Left	Complete (heavy wear/damage)	Hindlimb	Tarsal	CNRD
Libycosaurus_bahri	astragalus	TM274-04-01	Left	Complete (Heavy damage/wear)	Hindlimb	Tarsal	CNRD
Libycosaurus_bahri	astragalus	TM314-01-02	Left	Complete (Heavy damage/wear)	Hindlimb	Tarsal	CNRD
Libycosaurus_bahri	astragalus	TM242-04-54	_	(Heavy damage/wear)	Hindlimb	Tarsal	CNRD
Libycosaurus_bahri	astragalus	TM115-06-68	_	Heavy damage/wear, distal absent	Hindlimb	Tarsal	CNRD
Libycosaurus_bahri	astragalus	TM115-0X-77	Left	Heavy damage/wear, distal absent	Hindlimb	Tarsal	CNRD
Libycosaurus_bahri	astragalus	TM115-06-53	Left	Heavy damage/wear, distal absent	Hindlimb	Tarsal	CNRD
