# Supplementary material for: Postcranial anatomy of the Miocene hippopotamoids of Toros‐Menalla, Chad
Source: J Anat. 2026 Mar 19:10.1111/joa.70135. Online ahead of print. doi: 10.1111/joa.70135 (PMC13399167; doi:10.1111/joa.70135)
Supplement: Supplementary file 4 — Data S4: SuppMatII_Limb_Measurements. [file JOA-9999-0-s001.xlsx]

## Sheet: Humerus
Accession number	Taxon 1	Taxon 2	Taxon 3	Family	Taxon	Sex	Side	Study area	L1	l1	l2	l3	l4	l5	l6	Log(Body Mass)	Body Mass
TM 258-01-27	Cetartiodactyla	Cetruminantia	Cetancodonta	Hippopotamidae	Hexaprotodon garyam	U	L	Toros-Menalla	403	98.96	186.39	150.27	53.02	126.76	114.57	3.13229	1356.1
TM 55	Cetartiodactyla	Cetruminantia	Cetancodonta	Hippopotamidae	Hexaprotodon garyam	U	R	Toros-Menalla	371.21				59.7		124.18	3.00898	1020.89
TM 172-02-1	Cetartiodactyla	Cetruminantia	Cetancodonta	Hippopotamidae	Hexaprotodon garyam	U	R	Toros-Menalla	383.07	102.1	176.88	136.51	53.29	124.56	112.03	3.05618	1138.09
TM 384-06-1	Cetartiodactyla	Cetruminantia	Cetancodonta	Hippopotamidae	Hexaprotodon garyam	U	R	Toros-Menalla	361.41	92.9			53.82	110.77	111.38	2.96883	930.73
TM9-01-75	Cetartiodactyla	Cetruminantia	Cetancodonta	Hippopotamidae	Hexaprotodon garyam	U	L	Toros-Menalla		84.1			52.1	115.2	88.2
TM9-01-179	Cetartiodactyla	Cetruminantia	Cetancodonta	Hippopotamidae	Hexaprotodon garyam	U	L	Toros-Menalla		91.5				121.3	111.1
TM9-01-180	Cetartiodactyla	Cetruminantia	Cetancodonta	Hippopotamidae	Hexaprotodon garyam	U	R	Toros-Menalla		100.2			47.2	128.9	124.1
TM40-97-004	Cetartiodactyla	Cetruminantia	Cetancodonta	Hippopotamidae	Hexaprotodon garyam	U	R	Toros-Menalla				166
TM55-XX-05	Cetartiodactyla	Cetruminantia	Cetancodonta	Hippopotamidae	Hexaprotodon garyam	U	L	Toros-Menalla		111.9			61.4	139.4	126.6
TM115-00-31	Cetartiodactyla	Cetruminantia	Cetancodonta	Hippopotamidae	Hexaprotodon garyam	U	L	Toros-Menalla		93.2			53.1	115.7	111.2
TM231-23	Cetartiodactyla	Cetruminantia	Cetancodonta	Hippopotamidae	Hexaprotodon garyam	U	L	Toros-Menalla		91.3			52.1	120	110.2
TM292-03-01	Cetartiodactyla	Cetruminantia	Cetancodonta	Hippopotamidae	Hexaprotodon garyam	U	L	Toros-Menalla		93.7				123	110.6
TM384-06-01	Cetartiodactyla	Cetruminantia	Cetancodonta	Hippopotamidae	Hexaprotodon garyam	U	R	Toros-Menalla	365.6	95.9		148.9	53.6	118.2	117.2	2.98612	968.55
MNHN 1897-33	Cetartiodactyla	Cetruminantia	Cetancodonta	Hippopotamidae	Hippopotamus amphibius	F	R	extant	407.66	116.86	194.52	170.75	65.92	153.84	136.08	3.14955	1411.06
MNHN 1897-33	Cetartiodactyla	Cetruminantia	Cetancodonta	Hippopotamidae	Hippopotamus amphibius	F	L	extant	408.28	120.26	191.58	175.08	66.88	150.4	135.9	3.15183	1418.49
MNHN 1943-27	Cetartiodactyla	Cetruminantia	Cetancodonta	Hippopotamidae	Hippopotamus amphibius	F	L	extant	348.58	99.48	169.14	145.26	51.46	123.54	123.44	2.91458	821.45
MNHN 1971-308	Cetartiodactyla	Cetruminantia	Cetancodonta	Hippopotamidae	Hippopotamus amphibius	F	R	extant	346.64	97.86	165.7	148.02	54.86	125.52	115.36	2.9062	805.76
R.G.13.194	Cetartiodactyla	Cetruminantia	Cetancodonta	Hippopotamidae	Hippopotamus amphibius	F	L	extant	367.79	101.27	177.19	150.62	49.78	125.54	130.39	2.99509	988.75
MNHN 1917-249	Cetartiodactyla	Cetruminantia	Cetancodonta	Hippopotamidae	Hippopotamus amphibius	M	R	extant	381.46	91.08	172.88	147.49	55.44	126.1	110.62	3.04986	1121.64
MNHN 1917-249	Cetartiodactyla	Cetruminantia	Cetancodonta	Hippopotamidae	Hippopotamus amphibius	M	L	extant		92.16			57.51	126.63	110.27
R.G.25.562	Cetartiodactyla	Cetruminantia	Cetancodonta	Hippopotamidae	Hippopotamus amphibius	M	L	extant	407.74	112.66	192.38	152.91	58.04	137.75	135.01	3.14984	1412.02
MHNL 50.002123	Cetartiodactyla	Cetruminantia	Cetancodonta	Hippopotamidae	Hippopotamus amphibius	U	L	extant	346.94	97.47	186.47	148.15	51.24	130.48	126.33	2.9075	808.17
MNHN 1924-134	Cetartiodactyla	Cetruminantia	Cetancodonta	Hippopotamidae	Hippopotamus amphibius	U	R	extant	390.74	103.92	175	157.77	58.44	141.8	127.04	3.08593	1218.79
UM2	Cetartiodactyla	Cetruminantia	Cetancodonta	Hippopotamidae	Hippopotamus amphibius	U	L	extant
UM2	Cetartiodactyla	Cetruminantia	Cetancodonta	Hippopotamidae	Hippopotamus amphibius	U	R	extant
MNHN 1917-249	Cetartiodactyla	Cetruminantia	Cetancodonta	Hippopotamidae	Hippopotamus amphibius	M	L	extant		86.68			55.39	128.93	108.82
MNHN 1971-308	Cetartiodactyla	Cetruminantia	Cetancodonta	Hippopotamidae	Hippopotamus amphibius	F	L	extant		92.42			56.01	124.62	114.02
TM 133-15-14	Cetartiodactyla	Cetruminantia	Cetancodonta	"Anthracotheriidae"	Libycosaurus bahri	U	R	Toros-Menalla	363.31	81.96			43.45	125.78	94.71	2.97669	947.75
TM 258-01-29	Cetartiodactyla	Cetruminantia	Cetancodonta	"Anthracotheriidae"	Libycosaurus bahri	U	L	Toros-Menalla	436.32	89.84	156.23	134.77	54.92	130.9	107.81	3.25151	1784.48
TM 98-99-1	Cetartiodactyla	Cetruminantia	Cetancodonta	"Anthracotheriidae"	Libycosaurus bahri	U	R	Toros-Menalla	303.97	75.04		107.91	40.97	100.67	75.76	2.70907	511.76
TM___	Cetartiodactyla	Cetruminantia	Cetancodonta	"Anthracotheriidae"	Libycosaurus bahri	U	L	Toros-Menalla	304.14	73.61	120.95	105.53	40.24	97.26	85.69	2.70991	512.75
TMXX-01	Cetartiodactyla	Cetruminantia	Cetancodonta	"Anthracotheriidae"	Libycosaurus bahri	U	L	Toros-Menalla		75.8			55.9	111.1	91.1
TM151-01-031b	Cetartiodactyla	Cetruminantia	Cetancodonta	"Anthracotheriidae"	Libycosaurus bahri	U	R	Toros-Menalla		79.8			48.2	100.9	100.8
TM243-04-12	Cetartiodactyla	Cetruminantia	Cetancodonta	"Anthracotheriidae"	Libycosaurus bahri	U	R	Toros-Menalla		80.6			53.9	117.5	97.7
TM242-02-20	Cetartiodactyla	Cetruminantia	Cetancodonta	"Anthracotheriidae"	Libycosaurus bahri	U	R	Toros-Menalla		57.5	117.5	73.3		84.2	74.1
								Average BM :	BM	n	SD
								Hippopotamus amphibius	1111.79	13	267.064
								Hexaprotodon garyam	1111.45	4	171.582
HUMERUS MEASURES								Libycosaurus bahri	939.185	4	599.76
L1 – maximal length from proximal head to deepest point of the distal articular surface (not necessarily parallel to the main axis of the bone)
l1 – mediolateral width of trochlea
l2 – maximum width between greater tubercle and humeral head extremity (proximal view, as in femur l7)
l3 – maximum width between opposite extremities of greater and lesser tubercles (proximal view)
l4 – minimum diameter of the diaphysis
l5 – maximal mediolateral width of distal epiphysis (distal view)
l6 – maximal medial width of distal epiphysis (distal view)

## Sheet: Radioulna
Accession number	Taxon 1	Taxon 2	Taxon 3	Family	Taxon	Sex	Side	Study area	L1	L2	l1	l2	l3	l4	l5	l6	l7	l8	l9	l10	l11	l12	l13	l14	Log(Body Mass U1)	Body Mass U1	Log(Body Mass R1)	Body Mass R1	Log(Body Mass R4)	Body Mass R4
TM 265-08-1	Cetartiodactyla	Cetruminantia	Cetancodonta	Hippopotamidae	Hexaprotodon garyam	U	R	Toros-Menalla	450.59	335.58	93.49	44.61	118.98	86	119.97	51.49	71.3	172.93	44.4	75.1	30.8	32.4	37.1	53.45	2.64125	437.77	2.9804	955.874	2.73504	543.31
TM 55-XX-6	Cetartiodactyla	Cetruminantia	Cetancodonta	Hippopotamidae	Hexaprotodon garyam	U	L	Toros-Menalla	423.58	317.41	93	45.87	126.19	75.1	117.88	42	61.6	160.59	47.8	70.5	27.2	32.9	31.1	47.37	2.55565	359.46	2.89435	784.068	2.7295	536.41
TM 332-05-10	Cetartiodactyla	Cetruminantia	Cetancodonta	Hippopotamidae	Hexaprotodon garyam	U	L	Toros-Menalla	427.23	303.76	80.81	40.9	110.7	66.6	105.53	44.29	58.35	137.72	40.1	67.9	22.1	20	25.9	47.48	2.56753	369.43	2.9063	805.929	2.58119	381.24
TM 12-09-8	Cetartiodactyla	Cetruminantia	Cetancodonta	Hippopotamidae	Hexaprotodon garyam	U	R	Toros-Menalla	392.71								56.6	141.29			35.9			48.48	2.45086	282.4	2.78902	615.204
TM 337-15-1	Cetartiodactyla	Cetruminantia	Cetancodonta	Hippopotamidae	Hexaprotodon garyam	U	R	Toros-Menalla	401.35								57.35	144.6			34.5			52.8	2.48099	302.69	2.81931	659.649
TM 16-99-5	Cetartiodactyla	Cetruminantia	Cetancodonta	Hippopotamidae	Hexaprotodon garyam	U	R	Toros-Menalla	413.35		89.7					40.64	61.3	149.3			32.4			55.1	2.52179	332.5	2.86032	724.974	2.69136	491.32
TM 292-09-01 AL	Cetartiodactyla	Cetruminantia	Cetancodonta	Hippopotamidae	Hexaprotodon garyam	U	L	Toros-Menalla	407.52	297.8	83.9	37.45	117.22		110.17			139.76						55.98	2.50212	317.78	2.84055	692.707	2.6208	417.64
TM55-04-02	Cetartiodactyla	Cetruminantia	Cetancodonta	Hippopotamidae	Hexaprotodon garyam	U	L	Toros-Menalla		304.8	78.4	45.7			82.3		64.1	156.8	43.2			30.1	26.3						2.54924	354.19
TM147-01-09	Cetartiodactyla	Cetruminantia	Cetancodonta	Hippopotamidae	Hexaprotodon garyam	U	L	Toros-Menalla					115.4	63.3	100.6				39.2	55.1	23.8	21.6	27.3	38.1
TM332-02-15	Cetartiodactyla	Cetruminantia	Cetancodonta	Hippopotamidae	Hexaprotodon garyam	U	R	Toros-Menalla	414.6	328.4	52.3	45.1					60.8	162.5							2.52597	335.72	2.86453	732.024	2.12192	132.41
TM267-03-01	Cetartiodactyla	Cetruminantia	Cetancodonta	Hippopotamidae	Hexaprotodon garyam	U	R	Toros-Menalla		236.9	34.8	48.7	129	65.1	71.5				43.5	58.4	24.5	26.5	27.5	48.9					1.69191	49.19
TM172-01-03	Cetartiodactyla	Cetruminantia	Cetancodonta	Hippopotamidae	Hexaprotodon garyam	U	L	Toros-Menalla		304.2	91.1	35.8				46.1													2.70771	510.16
TM330-01-005	Cetartiodactyla	Cetruminantia	Cetancodonta	Hippopotamidae	Hexaprotodon garyam	U	L	Toros-Menalla		259.5	78.3	43.1				50													2.54789	353.09
TM339-02-15	Cetartiodactyla	Cetruminantia	Cetancodonta	Hippopotamidae	Hexaprotodon garyam	U	R	Toros-Menalla	408.1	281.4	73.7	37.6	118.3	75.3	116.4		62.5	110.8						48.9	2.50409	319.22	2.84253	695.872	2.48398	304.78
TM3-01-02	Cetartiodactyla	Cetruminantia	Cetancodonta	Hippopotamidae	Hexaprotodon garyam	U	R	Toros-Menalla						69.2	87.1				36.4	66.4		27.5	30.9
TM279-05-13	Cetartiodactyla	Cetruminantia	Cetancodonta	Hippopotamidae	Hexaprotodon garyam	U		Toros-Menalla				32.6					71.5
TM73-01-16	Cetartiodactyla	Cetruminantia	Cetancodonta	Hippopotamidae	Hexaprotodon garyam	U		Toros-Menalla						55.2	76.3				37.4	63.2		23.3	32.9
TM15-37-002	Cetartiodactyla	Cetruminantia	Cetancodonta	Hippopotamidae	Hexaprotodon garyam	U		Toros-Menalla			58.7					25.7	48.1												2.24377	175.3
TM335-15-06	Cetartiodactyla	Cetruminantia	Cetancodonta	Hippopotamidae	Hexaprotodon garyam	U	R	Toros-Menalla		277.8	81.5	47.3	120	71.1	75.3	42.3	53.9		34.8	66.1	27.3	24.6	30.7	43.6					2.59017	389.2
TM9-05-48	Cetartiodactyla	Cetruminantia	Cetancodonta	Hippopotamidae	Hexaprotodon garyam	U	R	Toros-Menalla			85.1					42.2													2.63579	432.31
TM76-05-09	Cetartiodactyla	Cetruminantia	Cetancodonta	Hippopotamidae	Hexaprotodon garyam	U	L	Toros-Menalla													27.6			53.7
TM175-01-14	Cetartiodactyla	Cetruminantia	Cetancodonta	Hippopotamidae	Hexaprotodon garyam	U	L	Toros-Menalla		297.3	83.1	41.1		62.6	91.1	44.2			42.1	69.1	33.7	29.4							2.61069	408.03
TM254-04-28	Cetartiodactyla	Cetruminantia	Cetancodonta	Hippopotamidae	Hexaprotodon garyam	U		Toros-Menalla			94					41.9													2.74079	550.54
TM9-05-46	Cetartiodactyla	Cetruminantia	Cetancodonta	Hippopotamidae	Hexaprotodon garyam	U	L	Toros-Menalla													33.1			43.3
MNHN 1897-33	Cetartiodactyla	Cetruminantia	Cetancodonta	Hippopotamidae	Hippopotamus amphibius	F	L	extant	414.62	294.12	108.64	43.9	149.44		141.38	48.2	64.1	166.65						68.1	2.52604	335.77	2.86459	732.14	2.89357	782.66
MNHN 1897-33	Cetartiodactyla	Cetruminantia	Cetancodonta	Hippopotamidae	Hippopotamus amphibius	F	R	extant	409.24	293.34	105.84	43.84	159.72	83.1	143.82	47.75	66.25	162.75	45.2	68.2	27.9	28.1	38.3	61.8	2.50795	322.07	2.84641	702.12	2.86601	734.53
MNHN 1943-27	Cetartiodactyla	Cetruminantia	Cetancodonta	Hippopotamidae	Hippopotamus amphibius	F	L	extant	357.46	263.8	92.06	37.74	127.94	70.9	119.88	34.7	52.7	146.1	41.2	59.4	27.3	22.9	35.5	46.9	2.32062	209.23	2.6581	455.1	2.71877	523.33
MNHN 1971-308	Cetartiodactyla	Cetruminantia	Cetancodonta	Hippopotamidae	Hippopotamus amphibius	F	L	extant	334.7	252.24	94.3	37.34	127.56	53.5	119.12	39.2	53.95	136.1	34.1	64.6	27.5	27.9	34.2	57.56	2.22952	169.64	2.56653	368.58	2.74415	554.82
R.G.13.194	Cetartiodactyla	Cetruminantia	Cetancodonta	Hippopotamidae	Hippopotamus amphibius	F	L	extant	378.59	276.84	89.93	34.54	129.18	76.9	124.06	36.8	57.4	151.65	50.5	69.24	31.1	27.1	39.3	57.86	2.40015	251.28	2.73805	547.08	2.69407	494.38
MNHN 1917-249	Cetartiodactyla	Cetruminantia	Cetancodonta	Hippopotamidae	Hippopotamus amphibius	M	L	extant	372.08	274.32	86.74	38.66	124.86	70.5	112.86	38.8	53.25	152.25	41.5	69.2	29.5	26.1	33.3	54.72	2.37613	237.76	2.7139	517.49	2.65594	452.84
R.G.25.562	Cetartiodactyla	Cetruminantia	Cetancodonta	Hippopotamidae	Hippopotamus amphibius	M	R	extant	433.98	318.55	103.06	45.06	140.61	75.1	133.98	50.5	61.6	161.4	55.9	68.7	30.9	29.8	50.6	59.56	2.58924	388.36	2.92812	847.46	2.83792	688.52
MHNL 50.002123	Cetartiodactyla	Cetruminantia	Cetancodonta	Hippopotamidae	Hippopotamus amphibius	U	L	extant	364.81	268.74	93.53	36.3	122.82		113.41	35.88	55.14	143.1						51.85	2.34881	223.26	2.68644	485.78	2.7355	543.87
MNHN 1924-134	Cetartiodactyla	Cetruminantia	Cetancodonta	Hippopotamidae	Hippopotamus amphibius	U	L	extant	408.82	288.7	92.94	42.54	143.54	67.6	129.26	40.8	56.65	169.65	37.2	64.8	30.7	29.5	38.5	55.52	2.50653	321.02	2.84498	699.81	2.72882	535.57
UM2	Cetartiodactyla	Cetruminantia	Cetancodonta	Hippopotamidae	Hippopotamus amphibius	U	R	extant	408.8	310.7	98.1	49.6	153	80.3	107.1	52.8	60.2	146.4	56.7	81.8	33.6	38.6	44.4	64.9	2.50646	320.97	2.84491	699.7	2.78585	610.73
UM2	Cetartiodactyla	Cetruminantia	Cetancodonta	Hippopotamidae	Hippopotamus amphibius	U	L	extant	458.1	384.3	98.5	45.82	130.4	74	100.27	41.5	69.2	157.4	51.56	68.7	29.18	41.79	40.21	52.06	2.66414	461.46	3.00341	1007.88	2.79015	616.8
MNHN 1917-249	Cetartiodactyla	Cetruminantia	Cetancodonta	Hippopotamidae	Hippopotamus amphibius	M	R	extant			87.37	40.28	119.79																2.66358	460.87
MNHN 1924-134	Cetartiodactyla	Cetruminantia	Cetancodonta	Hippopotamidae	Hippopotamus amphibius	U	R	extant			93.37	46.64	143.28																2.73369	541.61
MNHN 1971-308	Cetartiodactyla	Cetruminantia	Cetancodonta	Hippopotamidae	Hippopotamus amphibius	F	R	extant			91.53	43.82	129.83																2.71268	516.04
TM 115-00-133	Cetartiodactyla	Cetruminantia	Cetancodonta	"Anthracotheriidae"	Libycosaurus bahri	U	L	Toros-Menalla	362.62	260.86	77.7	46.69	119.19		101.22									52.3	2.34047	219.01	2.67805	476.49	2.53977	346.55
TM 334-08-1	Cetartiodactyla	Cetruminantia	Cetancodonta	"Anthracotheriidae"	Libycosaurus bahri	U	L	Toros-Menalla	364.33	257.14	72.15	47.52	122.4		102.81	27.61	50.95	136.05						51.33	2.34698	222.32	2.6846	483.73	2.46154	289.43
TM 42-06-7	Cetartiodactyla	Cetruminantia	Cetancodonta	"Anthracotheriidae"	Libycosaurus bahri	U	L	Toros-Menalla	280.38	203.68	67	36.19				31.16	42.05	100.84							1.98429	96.45	2.32002	208.94	2.38337	241.75
TM 60	Cetartiodactyla	Cetruminantia	Cetancodonta	"Anthracotheriidae"	Libycosaurus bahri	U	L	Toros-Menalla	266.54	196.39	66.64	33.21	89.88		86.49	29.39	40.95	98.81						42.77	1.91419	82.07	2.24955	177.65	2.37769	238.61
TM 231-09-1	Cetartiodactyla	Cetruminantia	Cetancodonta	"Anthracotheriidae"	Libycosaurus bahri	U	R	Toros-Menalla	292.43	213.48	68.8	39.98	91.81		87.48	44.84	48	106.86							2.04256	110.3	2.37859	239.11	2.41136	257.84
TM 133-15-14	Cetartiodactyla	Cetruminantia	Cetancodonta	"Anthracotheriidae"	Libycosaurus bahri	U	R	Toros-Menalla	328.19	243.95	63.15	36.56					53.05								2.20232	159.34	2.53918	346.09	2.32091	209.37
TM380-04-07	Cetartiodactyla	Cetruminantia	Cetancodonta	"Anthracotheriidae"	Libycosaurus bahri	U	L	Toros-Menalla		272	76	54.4	110.4	64.1	62.7	37.6			37.5	61.7	23.8	24.4	22.4	45.3					2.51642	328.41
TM261-01-07	Cetartiodactyla	Cetruminantia	Cetancodonta	"Anthracotheriidae"	Libycosaurus bahri	U	L	Toros-Menalla		185	57.2	29.7	88.1	39.9	49.2				29.3		16.1	11.7	20.3	33.8					2.21645	164.61
TM258-02-17	Cetartiodactyla	Cetruminantia	Cetancodonta	"Anthracotheriidae"	Libycosaurus bahri	U	R	Toros-Menalla	363.1	251.1	67.8	36.7	120.2	68.6	65.9	43.3	62.2	122.4	48.9	56.5	26.7	29.2	27.7	54.9	2.3423	219.94	2.6799	478.52	2.3959	248.83
TM176-01-16	Cetartiodactyla	Cetruminantia	Cetancodonta	"Anthracotheriidae"	Libycosaurus bahri	U	R	Toros-Menalla			68.7	24.1				40.4	55.8	127.2											2.40982	256.94
TM258-02-37	Cetartiodactyla	Cetruminantia	Cetancodonta	"Anthracotheriidae"	Libycosaurus bahri	U	R	Toros-Menalla	358.9	253.8	61.9	27.3	110.8	63.4	62.1		57.9		44.6	50.6	26.2	27.8	24.3	48.2	2.32619	211.93	2.6637	461	2.2998	199.44
TM___1	Cetartiodactyla	Cetruminantia	Cetancodonta	"Anthracotheriidae"	Libycosaurus bahri	U	L	Toros-Menalla	245.7	189.1	71.5	32.6	88.5	54.4	47.7		50.8		35.2	41.1	20.4	20.9	19.5	40	1.80145	63.31	2.13623	136.84	2.45199	283.13
TM___2	Cetartiodactyla	Cetruminantia	Cetancodonta	"Anthracotheriidae"	Libycosaurus bahri	U	L	Toros-Menalla					94.2	57.2	45.1				37.9	46	22.4	18.9	22.3	46.7
TM5	Cetartiodactyla	Cetruminantia	Cetancodonta	"Anthracotheriidae"	Libycosaurus bahri	U	L	Toros-Menalla			69.3	29.3																	2.419	262.42
TM06-97-003	Cetartiodactyla	Cetruminantia	Cetancodonta	"Anthracotheriidae"	Libycosaurus bahri	U	R	Toros-Menalla			77.5	42.6																	2.53705	344.39
TM12-09-09	Cetartiodactyla	Cetruminantia	Cetancodonta	"Anthracotheriidae"	Libycosaurus bahri	U	R	Toros-Menalla		247	73.9		115.2	62.8	63.1	40.1			39.8	49	27	22.5	26.6	50.5					2.48684	306.79
TM115-06-49	Cetartiodactyla	Cetruminantia	Cetancodonta	"Anthracotheriidae"	Libycosaurus bahri	U	L	Toros-Menalla			75.8					48.5	53.4												2.51364	326.31
TM174-04-03	Cetartiodactyla	Cetruminantia	Cetancodonta	"Anthracotheriidae"	Libycosaurus bahri	U	L	Toros-Menalla			61.3					26.3	68.6	158.4											2.28952	194.77
TM179-06-20	Cetartiodactyla	Cetruminantia	Cetancodonta	"Anthracotheriidae"	Libycosaurus bahri	U	L	Toros-Menalla									59.7	141.3
TM242-02-17	Cetartiodactyla	Cetruminantia	Cetancodonta	"Anthracotheriidae"	Libycosaurus bahri	U	L	Toros-Menalla					110.9	63.6	57.7				39.2		28.1	24.4	26.7	52.8
TM242-02-18	Cetartiodactyla	Cetruminantia	Cetancodonta	"Anthracotheriidae"	Libycosaurus bahri	U	L	Toros-Menalla					81	44.6	47.3				34.8	33.1	19.6	13.7	17.3	36.6
TM334-08-09	Cetartiodactyla	Cetruminantia	Cetancodonta	"Anthracotheriidae"	Libycosaurus bahri	U	R	Toros-Menalla	340.4	253.3	73.1	32.6	110.3	49.5	62.7	29.7	54.2	96.6	33.1	40.7	26.3	18.3	25.6	43.2	2.2529	179.02	2.59003	389.07	2.47535	298.78
RADIOULNA
L1 – maximum length of ulna, taken caudally
L2 – maximum length of radius
l1 – mediolateral width of proximal radius
l2 – minimum diameter of the radial diaphysis																											U1			R1			R4
l3 – mediolateral width of distal epiphysis																										BM	n	SD	BM	n	SD	BM	n	SD
l4 - Maximal antero-posterior width of distal epiphysis																									Hippopotamus amphibius	294.62	11	85.7765	642.104	11	187.91	575.469	14	99.6611
l5 – maximal length of distal epiphysis of radius																									Hexaprotodon garyam	339.663	9	45.4322	740.7	9	99.6177	376.82	16	149.243
l6 – craniocaudal length of median keel on prox articulation of radius																									Libycosaurus bahri	156.369	10	63.0842	339.744	10	137.658	266.576	18	53.4271
l7 – height of the sigmoid notch between beak and most caudal point of keel on prox radius articulation (= POINT A)
l8 – maximum length from point A to olecranon extremity
l9 – Antero-posterior width of articular facet with the scaphoid
l10 – Antero-posterior width of articular facet with the semi-lunar
l11 – Antero-posterior width of articular facet with the pyramidal
l12 – Medio-lateral width of articular facet with the scaphoid
l13 – Medio-lateral width of articular facet with the semi-lunar
l14 – Medio-lateral width of articular facet with pyramidal

## Sheet: Scaphoid
Accession number	Taxon 1	Taxon 2	Taxon 3	Family	Taxon	Sex	Side	Study area	L1	L2	l1	l2	l3	l4
05T-360	Cetartiodactyla	Cetruminantia	Cetancodonta	Hippopotamidae	Hippopotamus amphibius	U	L	Extant	37.2	52.6	40	19.5	44.2	20.1
05T-361	Cetartiodactyla	Cetruminantia	Cetancodonta	Hippopotamidae	Hippopotamus amphibius	U	L	Extant	37.8	54.3	42.4	21.4	49.1	20.7
MNHN-1924-134	Cetartiodactyla	Cetruminantia	Cetancodonta	Hippopotamidae	Hippopotamus amphibius	U	L	Extant	46.04	68.22
MNHN-1917-249	Cetartiodactyla	Cetruminantia	Cetancodonta	Hippopotamidae	Hippopotamus amphibius	U	L	Extant	35.62	56.87
MNHN-1917-249	Cetartiodactyla	Cetruminantia	Cetancodonta	Hippopotamidae	Hippopotamus amphibius	U	R	Extant	35.36	56.2
TM115-09-08	Cetartiodactyla	Cetruminantia	Cetancodonta	Hippopotamidae	Hexaprotodon garyam	U		Toros-Menalla	40.6	56.5	62.3	27.9	39.68	23.7
TM-X	Cetartiodactyla	Cetruminantia	Cetancodonta	"Anthracotheriidae"	Libycosaurus bahri	U		Toros-Menalla	32	38.4	32.8	14.2
TM115-09-14	Cetartiodactyla	Cetruminantia	Cetancodonta	"Anthracotheriidae"	Libycosaurus bahri	U	L	Toros-Menalla	26.3	40.8	44.9	20	28.3	23.9
Scaphoid
L1 - Dorso-ventral height at the midpoint of the bone in medial view
L2 - Antero-posterior width at the midpoint of the bone in medial view
l1 - Antero-posterior width at the midpoint of the proximal articular surface in proximal view
l2 - Medio-lateral width at the midpoint of the proximal articular surface in proximal view
l3 - Antero-posterior width at the midpoint of the distal articular surface in distal view
l4 - Medio-lateral width at the midpoint of the distal articular surface in distal view

## Sheet: Semi-lunar
Accession number	Taxon 1	Taxon 2	Taxon 3	Family	Taxon	Sex	Side	Study area	L1	L2	l1	l2	l3	l4
05T-360	Cetartiodactyla	Cetruminantia	Cetancodonta	Hippopotamidae	Hippopotamus amphibius	U	L	Extant	53.1	33.5	64.4	31.3	36.5	40.4
MNHL 30.003123	Cetartiodactyla	Cetruminantia	Cetancodonta	Hippopotamidae	Hippopotamus amphibius	U	L	Extant	56.1	43.8	65.3	25.6	38.1	38.3
MNHN-1924-134	Cetartiodactyla	Cetruminantia	Cetancodonta	Hippopotamidae	Hippopotamus amphibius	U	L	Extant	62.78	41.46
MNHN-1917-249	Cetartiodactyla	Cetruminantia	Cetancodonta	Hippopotamidae	Hippopotamus amphibius	U	L	Extant	61.21	32.99
MNHN-1917-249	Cetartiodactyla	Cetruminantia	Cetancodonta	Hippopotamidae	Hippopotamus amphibius	U	R	Extant	57.61	34.75
TM180-01-43	Cetartiodactyla	Cetruminantia	Cetancodonta	Hippopotamidae	Hexaprotodon garyam	U	R	Toros-Menalla
TM258-01-19	Cetartiodactyla	Cetruminantia	Cetancodonta	Hippopotamidae	Hexaprotodon garyam	U	L	Toros-Menalla	69.4	42.8	67.7	25.8	44.2	45.4
TM179-01-01	Cetartiodactyla	Cetruminantia	Cetancodonta	Hippopotamidae	Hexaprotodon garyam	U	R	Toros-Menalla	61.2	54.1			43.9
TM133-15-14	Cetartiodactyla	Cetruminantia	Cetancodonta	"Anthracotheriidae"	Libycosaurus bahri	U	R	Toros-Menalla	47.1	41.1			26.3	28.6
Semi-lunar
L1 - Maximum dorso-ventral height in medial or lateral view
L2 - Minimum dorso-ventral height in medial or lateral view
l1 - Antero-posterior width at the midpoint of the proximal articular surface in proximal view
l2 - Medio-lateral width at the midpoint of the proximal articular surface in proximal view
l3 - Antero-posterior width of the middle of the distal articular surface in distal view
l4 - Medio-lateral width at the midpoint of the distal articular surface in distal view

## Sheet: Pyramidal
Accession number	Taxon 1	Taxon 2	Taxon 3	Family	Taxon	Sex	Side	Study area	L1	L2	l1	l2	l3	l4
05T-360	Cetartiodactyla	Cetruminantia	Cetancodonta	Hippopotamidae	Hippopotamus amphibius	U	L	Extant	49.4		32.9	41.6	41.6	19.4
05T-361	Cetartiodactyla	Cetruminantia	Cetancodonta	Hippopotamidae	Hippopotamus amphibius	U	L	Extant	47.5	43.7	36.1	40.5	42.9	24
MNHL 300-002123	Cetartiodactyla	Cetruminantia	Cetancodonta	Hippopotamidae	Hippopotamus amphibius	U	L	Extant	51.1	51.5	38.9	45	37.7	36.2
MNHN-1924-134	Cetartiodactyla	Cetruminantia	Cetancodonta	Hippopotamidae	Hippopotamus amphibius	U	L	Extant	55.06	52.03
MNHN-1917-249	Cetartiodactyla	Cetruminantia	Cetancodonta	Hippopotamidae	Hippopotamus amphibius	U	L	Extant	46.92	33.33
MNHN-1917-249	Cetartiodactyla	Cetruminantia	Cetancodonta	Hippopotamidae	Hippopotamus amphibius	U	R	Extant	44.11	42.58
TM180-01-15	Cetartiodactyla	Cetruminantia	Cetancodonta	Hippopotamidae	Hexaprotodon garyam	U	L	Toros-Menalla	40.4	42.1	31.6	40.6	37.9	33.3
TM258-01-22	Cetartiodactyla	Cetruminantia	Cetancodonta	Hippopotamidae	Hexaprotodon garyam	U	R	Toros-Menalla					39.3	32.8
Triquetrum/Pyramidal/Cuneiform
L1 - Maximal antero-posterior width in medial view
L2 - Maximal height in medial view taken caudally
l1 - Maximal medio-lateral width of proximal articular surface
l2 - Maximal antero-posterior width of proximal articular surface
l3 - Maximal medio-lateral width of distal articular surface
l4 - Maximal antero-posterior width of distal articular surface

## Sheet: Magnum
Accession number	Taxon 1	Taxon 2	Taxon 3	Family	Taxon	Sex	Side	Study area	L1	L2	L3	l1	l2	l3	l4
05T-360	Cetartiodactyla	Cetruminantia	Cetancodonta	Hippopotamidae	Hippopotamus amphibius	U	L	Extant	70.3	52.1	40.1	31.4	24	40.5	16.1
05T-361	Cetartiodactyla	Cetruminantia	Cetancodonta	Hippopotamidae	Hippopotamus amphibius	U	L	Extant	76.8	48.4	33.5	36.5	22.6	46.3	15.3
MNHN 1897-33	Cetartiodactyla	Cetruminantia	Cetancodonta	Hippopotamidae	Hippopotamus amphibius	U	L	Extant	85.3	62.1	42.1
MNHN-1924-134	Cetartiodactyla	Cetruminantia	Cetancodonta	Hippopotamidae	Hippopotamus amphibius	U	L	Extant	77.9	40.55	49.68
MNHN-1917-249	Cetartiodactyla	Cetruminantia	Cetancodonta	Hippopotamidae	Hippopotamus amphibius	U	L	Extant	72.91	42.94	39.06
MNHN-1917-249	Cetartiodactyla	Cetruminantia	Cetancodonta	Hippopotamidae	Hippopotamus amphibius	U	R	Extant	72.48	45.72	38.81
TM115-08-001e	Cetartiodactyla	Cetruminantia	Cetancodonta	Hippopotamidae	Hexaprotodon garyam	U	L	Toros-Menalla	77.3	42.4	47.7	50.2	23.5		21
TM9-01-468	Cetartiodactyla	Cetruminantia	Cetancodonta	Hippopotamidae	Hexaprotodon garyam	U	L	Toros-Menalla	77.7	46.6	41.8
TM115-08-019	Cetartiodactyla	Cetruminantia	Cetancodonta	Hippopotamidae	Hexaprotodon garyam	U	L	Toros-Menalla	83.4	52.9	57.5	45.6	20	44.6	19.1
TM252-05-07	Cetartiodactyla	Cetruminantia	Cetancodonta	"Anthracotheriidae"	Libycosaurus bahri	U	L	Toros-Menalla	57.5	35.1	26.4	30.6	18.5
Magnum
L1 - Maximum cranio-palmar height of the bone in lateral or medial view
L2 - Proximal medio-lateral width in palmar or cranial view
L3 - Distal medio-lateral width in palmar or cranial view
l1 - Height of the medial articular surface with the scaphoid across the midpoint of the surface
l2 - Width of the lateral articular surface with the scaphoid across the midpoint of the surface
l3 - Height of the lateral articular surface with the semi-lunar across the midpoint of the surface
l4 - Width of the lateral articular surface with the semi-lunar across the midpoint of the surface

## Sheet: Unciform
Accession number	Taxon 1	Taxon 2	Taxon 3	Family	Taxon	Sex	Side	Study area	L1	L2	L3	l1	l2	l3	l4
05T-360	Cetartiodactyla	Cetruminantia	Cetancodonta	Hippopotamidae	Hippopotamus amphibius	U	L	Extant	68.8	60.2	31.8	23.4	32.1	33.9	12.8
05T-361	Cetartiodactyla	Cetruminantia	Cetancodonta	Hippopotamidae	Hippopotamus amphibius	U	L	Extant	72.9	61.4	26.5	22.7	37.4	36.4	19.1
MNHN-1897-33	Cetartiodactyla	Cetruminantia	Cetancodonta	Hippopotamidae	Hippopotamus amphibius	U	R	Extant	87.8	82.2	36.3	41.1	44.1	43.5	26.1
MNHN-1924-134	Cetartiodactyla	Cetruminantia	Cetancodonta	Hippopotamidae	Hippopotamus amphibius	U	L	Extant	79.21	69.44
MNHN-1917-249	Cetartiodactyla	Cetruminantia	Cetancodonta	Hippopotamidae	Hippopotamus amphibius	U	L	Extant	66.6	72.81
MNHN-1917-249	Cetartiodactyla	Cetruminantia	Cetancodonta	Hippopotamidae	Hippopotamus amphibius	U	R	Extant	70.64	69.73
TM115-00-001C	Cetartiodactyla	Cetruminantia	Cetancodonta	Hippopotamidae	Hexaprotodon garyam	U	R	Toros-Menalla	79.1	62.6	22.6	28.1	32.8	34.9	23.16
___	Cetartiodactyla	Cetruminantia	Cetancodonta	Hippopotamidae	Hexaprotodon garyam	U	R	Toros-Menalla	87.3	67.3	25.3	30.4	31.5	37.6
TM133-15-14	Cetartiodactyla	Cetruminantia	Cetancodonta	"Anthracotheriidae"	Libycosaurus bahri	U	R	Toros-Menalla	51.1	41.9	27.1	11.2	37.7	29.3	10
TM330-01-04	Cetartiodactyla	Cetruminantia	Cetancodonta	"Anthracotheriidae"	Libycosaurus bahri	U	L	Toros-Menalla	46.7	44.4	22.8	14.2	29.2	28.4
Unciform
L1 - Maximum cranio-caudal height of the bone in lateral or medial view
L2 - Proximal medio-lateral width in palmar or cranial view
L3 - Distal medio-lateral width in palmar or cranial view
l1 - Width of the medial articular surface with the semi-lunar across the midpoint of the surface
l2 - Width of the lateral articular surface with the pyramidal across the midpoint of the surface
l3 - Width of the palmar medial articular surface with the fourth metacarpal across the midpoint of the surface
l4 - Width of the palmar lateral articular surface with the fifth metacarpal across the midpoint of the surface
Notes :
Height of the articular surfaces could not be taken because of theire curvature introducing error when measuring on photos.

## Sheet: Femur
Accession number	Taxon 1	Taxon 2	Taxon 3	Family	Taxon	Sex	Side	Study area	L1	L2	L3	l1	l2	l3	l4	l5	l6	l7	l8	Log(Body Mass F1)	Body Mass F1
TM 115-06-01	Cetartiodactyla	Cetruminantia	Cetancodonta	Hippopotamidae	Hexaprotodon garyam	U	R	Toros-Menalla	521.58	520.27	98.7	186.14	147.66	60.69	53.92	142.52	70.36	183.19	81.15	3.10125	1262.57
TM 299-10-01	Cetartiodactyla	Cetruminantia	Cetancodonta	Hippopotamidae	Hexaprotodon garyam	U	R	Toros-Menalla	513.11	517.8	87.4	137.1	143.68	65.23	56.2	136.01	58.6	172.95	75.75	3.07599	1191.22
TM 258-01-31	Cetartiodactyla	Cetruminantia	Cetancodonta	Hippopotamidae	Hexaprotodon garyam	U	L	Toros-Menalla	508.19	503.51	83.2	185.49	147.46	60.6	55.54	145.13	62.26			3.06113	1151.14
TM292-09-01	Cetartiodactyla	Cetruminantia	Cetancodonta	Hippopotamidae	Hexaprotodon garyam	U	L	Toros-Menalla									67.5	179.3	72.1
TM55-98-21	Cetartiodactyla	Cetruminantia	Cetancodonta	Hippopotamidae	Hexaprotodon garyam	U	L	Toros-Menalla			87.4						65.3	168.2	73
TM115-09-036	Cetartiodactyla	Cetruminantia	Cetancodonta	Hippopotamidae	Hexaprotodon garyam	U	R	Toros-Menalla										171.3	75.1
TM115-09-03a	Cetartiodactyla	Cetruminantia	Cetancodonta	Hippopotamidae	Hexaprotodon garyam	U	R	Toros-Menalla				139.8				140.7
TM___	Cetartiodactyla	Cetruminantia	Cetancodonta	Hippopotamidae	Hexaprotodon garyam	U	R	Toros-Menalla									55.1		62.3
TM___2	Cetartiodactyla	Cetruminantia	Cetancodonta	Hippopotamidae	Hexaprotodon garyam	U	R	Toros-Menalla								143.1
MNHN 1897-33	Cetartiodactyla	Cetruminantia	Cetancodonta	Hippopotamidae	Hippopotamus amphibius	F	L	extant	532.72	552.64	134.3	207.58	162.06	76.5	68.22	168.14	73.54	193.66	91.18	3.13386	1361.01
MNHN 1897-33	Cetartiodactyla	Cetruminantia	Cetancodonta	Hippopotamidae	Hippopotamus amphibius	F	R	extant	531.72	553.14	139.9	206.14	162.86	72.08	64.44	162.48	68.92	193.66	93.64	3.13096	1351.95
MNHN 1943-27	Cetartiodactyla	Cetruminantia	Cetancodonta	Hippopotamidae	Hippopotamus amphibius	F	R	extant	442.72	456.42	101.6	168.12	136.3	60	54.28	133.88	62.54	158.7	64.94	2.84834	705.24
MNHN 1971-308	Cetartiodactyla	Cetruminantia	Cetancodonta	Hippopotamidae	Hippopotamus amphibius	F	R	extant	445.4	459	103.9	190.08	142.56	52.02	54.38	135.72	59	155.5	74.56	2.85765	720.53
R.G.13.194	Cetartiodactyla	Cetruminantia	Cetancodonta	Hippopotamidae	Hippopotamus amphibius	F	L	extant	489.68	489.35		191.13	150.91	61.34	59.65	143.65	57.56	171.93	74.43	3.00388	1008.98
MNHN 1917-249	Cetartiodactyla	Cetruminantia	Cetancodonta	Hippopotamidae	Hippopotamus amphibius	M	R	extant	482.68	484.32	101.3	180.52	133.34	56.54	65.98	131.12	65.5	159.74	77	2.98167	958.67
R.G.25.562	Cetartiodactyla	Cetruminantia	Cetancodonta	Hippopotamidae	Hippopotamus amphibius	M	L	extant	544.73	539.33		190.42	151.75	77.58	58.83	154.48	67.76	183.31	80.7	3.16826	1473.19
MNHN 1924-134	Cetartiodactyla	Cetruminantia	Cetancodonta	Hippopotamidae	Hippopotamus amphibius	F	R	extant	494.74	520.54	119.5	189.22	148.82	68.38	62.28	149.8	67.12	167.76	73.94	3.01974	1046.51
MNHN 1928-315	Cetartiodactyla	Cetruminantia	Cetancodonta	Hippopotamidae	Hippopotamus amphibius	U	L	extant	532.16	556.48	134.4	202.94	168.54	77.52	71.44	167.82	71.44	184.12	89.6	3.13224	1355.93
MNHN 1928-315	Cetartiodactyla	Cetruminantia	Cetancodonta	Hippopotamidae	Hippopotamus amphibius	U	R	extant	529.26	551.8	131.8	210.52	166.88	80.14	71.2	156.72	72	182.94	90.54	3.12381	1329.86
MNHN 1943-27	Cetartiodactyla	Cetruminantia	Cetancodonta	Hippopotamidae	Hippopotamus amphibius	F	L	extant			124.1						61.94		62.1
MNHN 1971-308	Cetartiodactyla	Cetruminantia	Cetancodonta	Hippopotamidae	Hippopotamus amphibius	F	L	extant			120.52						59.14		71.93
MNHN 1917-249	Cetartiodactyla	Cetruminantia	Cetancodonta	Hippopotamidae	Hippopotamus amphibius	M	L	extant			118.26						61.63		75.53
TM 53-92-12	Cetartiodactyla	Cetruminantia	Cetancodonta	"Anthracotheriidae"	Libycosaurus bahri	U	R	Toros-Menalla	391.62	405.2		121.33	108.48	39.83	49.65	110.65	46.34	128.56	56.79	2.65911	456.15
TM 104-00-03	Cetartiodactyla	Cetruminantia	Cetancodonta	"Anthracotheriidae"	Libycosaurus bahri	U	R	Toros-Menalla	413.52	423.47		116.16					48.75			2.74307	553.43
TM 379-04-12a	Cetartiodactyla	Cetruminantia	Cetancodonta	"Anthracotheriidae"	Libycosaurus bahri	U	R	Toros-Menalla	397.49				104.02				52.17		60.51	2.68207	480.91
TM92-01-43	Cetartiodactyla	Cetruminantia	Cetancodonta	"Anthracotheriidae"	Libycosaurus bahri	U	R	Toros-Menalla									53.6
TM92-01-51	Cetartiodactyla	Cetruminantia	Cetancodonta	"Anthracotheriidae"	Libycosaurus bahri	U		Toros-Menalla									43.07
TM9-01-509	Cetartiodactyla	Cetruminantia	Cetancodonta	"Anthracotheriidae"	Libycosaurus bahri	U	R	Toros-Menalla									50.7	139.3	64.8
TM254-01-61	Cetartiodactyla	Cetruminantia	Cetancodonta	"Anthracotheriidae"	Libycosaurus bahri	U	L	Toros-Menalla			78.4						47.2	125.4	55.4
TM254-01-01	Cetartiodactyla	Cetruminantia	Cetancodonta	"Anthracotheriidae"	Libycosaurus bahri	U	R	Toros-Menalla			112.2						63.3	125.6	48.3
TM254-01	Cetartiodactyla	Cetruminantia	Cetancodonta	"Anthracotheriidae"	Libycosaurus bahri	U	R	Toros-Menalla			97.1						47.6	123.1	50.8
TM112-04-02	Cetartiodactyla	Cetruminantia	Cetancodonta	"Anthracotheriidae"	Libycosaurus bahri	U	R	Toros-Menalla			96.5						48.1	142.5	61.5
TM254-03-03	Cetartiodactyla	Cetruminantia	Cetancodonta	"Anthracotheriidae"	Libycosaurus bahri	U	R	Toros-Menalla			82.3						47.2	134.9	52.1
TM254-02-11	Cetartiodactyla	Cetruminantia	Cetancodonta	"Anthracotheriidae"	Libycosaurus bahri	U		Toros-Menalla
TM90-08-06	Cetartiodactyla	Cetruminantia	Cetancodonta	"Anthracotheriidae"	Libycosaurus bahri	U	L	Toros-Menalla	514.4	525.4	131.8						74.1	183.3	79.1	3.07987	1201.9
TM254-02-12	Cetartiodactyla	Cetruminantia	Cetancodonta	"Anthracotheriidae"	Libycosaurus bahri	U	R	Toros-Menalla				103.1	106.3	44	51.5	121.1	65.5
TM254-02-10	Cetartiodactyla	Cetruminantia	Cetancodonta	"Anthracotheriidae"	Libycosaurus bahri	U	R	Toros-Menalla			79.8						54.6	155.4	61.5
TM10-11?	Cetartiodactyla	Cetruminantia	Cetancodonta	"Anthracotheriidae"	Libycosaurus bahri	U	R	Toros-Menalla			103.1						50.2	130.1	51.8
TM112-04-03	Cetartiodactyla	Cetruminantia	Cetancodonta	"Anthracotheriidae"	Libycosaurus bahri	U	L	Toros-Menalla			104.6							147.6	59.4
TM___2	Cetartiodactyla	Cetruminantia	Cetancodonta	"Anthracotheriidae"	Libycosaurus bahri	U	R	Toros-Menalla				127.6	127.7	44.9	57.6	129.3
TM92-01-41	Cetartiodactyla	Cetruminantia	Cetancodonta	"Anthracotheriidae"	Libycosaurus bahri	U	L	Toros-Menalla			115.5							130.5	68.5
								Average BM :	BM	n	SD
								Hippopotamus amphibius	1131.19	12	280.958
FEMUR								Hexaprotodon garyam	1201.64	3	56.4415
L1 – medial length: from proximal extremity of femur head to distal extremity of medial condyle								Libycosaurus bahri	673.098	4	354.943
L2 – lateral length: from proximal extremity of greater trochanter to distal extremity of lateral edge of trochlea
L3 – height of greater trochanter from deepest point of trochanteric fossa
l1 – Maximal antero-posterior width of medial condyle in medial view
l2 - Maximal antero-posterior width of lateral condyle in lateral view
l3 – width of medial condyle
l4 – width of lateral condyle
l5 – width between medial side of medial condyle and lateral side of lateral condyle
l6 – minimum diameter of the diaphysis
l7 – maximum width between greater trochanter and femoral head extremity, along the neck axis (in proximal view)
l8 –width of femoral head along the neck axis

## Sheet: Tibia
Accession number	Taxon 1	Taxon 2	Taxon 3	Family	Taxon	Sex	Side	Study area	L1	l1	l2	l3	l4	l5	l6	Log(Body Mass T1)	Body Mass T1	Log(Body Mass T2)	Body Mass T2
TM 55-XX-4	Cetartiodactyla	Cetruminantia	Cetancodonta	Hippopotamidae	Hexaprotodon garyam	U	R	Toros-Menalla	374.72		78.07	88.03	50.6	82.9		2.46216	289.84
TM 117	Cetartiodactyla	Cetruminantia	Cetancodonta	Hippopotamidae	Hexaprotodon garyam	U	L	Toros-Menalla	358.08		73.05	90.06	50.8	92.6		2.38357	241.86
TM 299-09-1	Cetartiodactyla	Cetruminantia	Cetancodonta	Hippopotamidae	Hexaprotodon garyam	U	R	Toros-Menalla	348.54							2.33684	217.19
TM 54-04-6	Cetartiodactyla	Cetruminantia	Cetancodonta	Hippopotamidae	Hexaprotodon garyam	U	R	Toros-Menalla	369.42		70.86	105.51	52.6			2.43751	273.85
TM 55-XX-3	Cetartiodactyla	Cetruminantia	Cetancodonta	Hippopotamidae	Hexaprotodon garyam	U	L	Toros-Menalla	366.1	145.33	69.32	91.98	46.3	86.3	82	2.42189	264.18	3.07759	1195.62
TM 258-04-30	Cetartiodactyla	Cetruminantia	Cetancodonta	Hippopotamidae	Hexaprotodon garyam	U	R	Toros-Menalla	319.79		66.98	91.92	40.9			2.18788	154.13
TM 292-09-01 AO	Cetartiodactyla	Cetruminantia	Cetancodonta	Hippopotamidae	Hexaprotodon garyam	U	R	Toros-Menalla	347.96	136.17	71.4	95.55	46.1	85.4	74.1	2.33396	215.76	2.99602	990.89
TM 293-01-58	Cetartiodactyla	Cetruminantia	Cetancodonta	Hippopotamidae	Hexaprotodon garyam	U	R	Toros-Menalla	392.33		78.81	100.17	51.4	87.2		2.54163	348.04
TM 258-05-11	Cetartiodactyla	Cetruminantia	Cetancodonta	Hippopotamidae	Hexaprotodon garyam	U	L	Toros-Menalla	399.82	154.57	82.48	109.51	56.4	94.9	80.1	2.57435	375.27	3.15483	1428.32
TM 258-01-30	Cetartiodactyla	Cetruminantia	Cetancodonta	Hippopotamidae	Hexaprotodon garyam	U	R	Toros-Menalla	387.35		76.33	86.27	47.9	66.9	50.4	2.51952	330.77
TM 314-01-3	Cetartiodactyla	Cetruminantia	Cetancodonta	Hippopotamidae	Hexaprotodon garyam	U	L	Toros-Menalla	345.47	146.4	76.91	100.46	42.4	87.6	60.4	2.32153	209.67	3.08679	1221.2
TM 55-98-20a	Cetartiodactyla	Cetruminantia	Cetancodonta	Hippopotamidae	Hexaprotodon garyam	U	L	Toros-Menalla	347.78	140.92	68.69	91.65	46.3			2.33307	215.31	3.03899	1093.92
TM 90-08-05	Cetartiodactyla	Cetruminantia	Cetancodonta	Hippopotamidae	Hexaprotodon garyam	U	R	Toros-Menalla	389.47		71.61	83.59	48.1	66.1		2.52897	338.04
TM 380-04-9	Cetartiodactyla	Cetruminantia	Cetancodonta	Hippopotamidae	Hexaprotodon garyam	U	L	Toros-Menalla	410.03	161.92	77.05	107.27	55.2			2.61798	414.93	3.21303	1633.17
TM 304-08-10	Cetartiodactyla	Cetruminantia	Cetancodonta	Hippopotamidae	Hexaprotodon garyam	U	L	Toros-Menalla	323.87		61.44	73.75				2.20982	162.11
TM 266-03-325h	Cetartiodactyla	Cetruminantia	Cetancodonta	Hippopotamidae	Hexaprotodon garyam	U	L	Toros-Menalla	401.09	122.4	77.7	101.47	49.3	78.7	49.5	2.57984	380.05	2.86245	728.53
TM 9-97-10	Cetartiodactyla	Cetruminantia	Cetancodonta	Hippopotamidae	Hexaprotodon garyam	U	R	Toros-Menalla	355.84		68.33	96.52	49.2	94.6		2.37271	235.89
TM 55-04-1	Cetartiodactyla	Cetruminantia	Cetancodonta	Hippopotamidae	Hexaprotodon garyam	U	R	Toros-Menalla	367.77	154.1	67.73	90.26	46.9	82.4	55.9	2.42977	269.01	3.15101	1415.83
TM 151-01-7	Cetartiodactyla	Cetruminantia	Cetancodonta	Hippopotamidae	Hexaprotodon garyam	U	L	Toros-Menalla	335.12	144.5	66.37	84.63	44.1	69.4	41.9	2.2689	185.74	3.07042	1176.03
TM___3	Cetartiodactyla	Cetruminantia	Cetancodonta	Hippopotamidae	Hexaprotodon garyam	U	R	Toros-Menalla			73.2	84.4	45.1
TM___4	Cetartiodactyla	Cetruminantia	Cetancodonta	Hippopotamidae	Hexaprotodon garyam	U	L	Toros-Menalla			81.5	95.1	58.2
TM___5	Cetartiodactyla	Cetruminantia	Cetancodonta	Hippopotamidae	Hexaprotodon garyam	U	L	Toros-Menalla		148.9								3.108	1282.33
TM7-97-011	Cetartiodactyla	Cetruminantia	Cetancodonta	Hippopotamidae	Hexaprotodon garyam	U	R	Toros-Menalla						82.5
TM9-01-70	Cetartiodactyla	Cetruminantia	Cetancodonta	Hippopotamidae	Hexaprotodon garyam	U	L	Toros-Menalla		128.3				76.9	59.5			2.92143	834.51
TM9-01-59d	Cetartiodactyla	Cetruminantia	Cetancodonta	Hippopotamidae	Hexaprotodon garyam	U	L	Toros-Menalla			74.4	88.8	47.6
TM9-01-67	Cetartiodactyla	Cetruminantia	Cetancodonta	Hippopotamidae	Hexaprotodon garyam	U	L	Toros-Menalla			70.1	82.4	41.9
TM9-01-68	Cetartiodactyla	Cetruminantia	Cetancodonta	Hippopotamidae	Hexaprotodon garyam	U	L	Toros-Menalla			76.6	91.8	47.4
TM9-01-69c	Cetartiodactyla	Cetruminantia	Cetancodonta	Hippopotamidae	Hexaprotodon garyam	U		Toros-Menalla			74.5	87.2	44.9
TM9-01-71	Cetartiodactyla	Cetruminantia	Cetancodonta	Hippopotamidae	Hexaprotodon garyam	U	R	Toros-Menalla						70.5
TM9-01-181	Cetartiodactyla	Cetruminantia	Cetancodonta	Hippopotamidae	Hexaprotodon garyam	U	L	Toros-Menalla		131.8				88.2	54.1			2.95516	901.89
TM9-01-182	Cetartiodactyla	Cetruminantia	Cetancodonta	Hippopotamidae	Hexaprotodon garyam	U		Toros-Menalla			69.7	75.9	52.7
TM9-01-183	Cetartiodactyla	Cetruminantia	Cetancodonta	Hippopotamidae	Hexaprotodon garyam	U	R	Toros-Menalla			71.6	81.4	53.2
TM9-01-390	Cetartiodactyla	Cetruminantia	Cetancodonta	Hippopotamidae	Hexaprotodon garyam	U	R	Toros-Menalla			74.5	88.5	52.6
TM9-01-402	Cetartiodactyla	Cetruminantia	Cetancodonta	Hippopotamidae	Hexaprotodon garyam	U		Toros-Menalla				89.8	50.4
TM9-01-403	Cetartiodactyla	Cetruminantia	Cetancodonta	Hippopotamidae	Hexaprotodon garyam	U	R	Toros-Menalla			68.7	85.1	48.3
TM9-05-09	Cetartiodactyla	Cetruminantia	Cetancodonta	Hippopotamidae	Hexaprotodon garyam	U	L	Toros-Menalla				96.3	54.7
TM9-05-10	Cetartiodactyla	Cetruminantia	Cetancodonta	Hippopotamidae	Hexaprotodon garyam	U	L	Toros-Menalla			72.6	87.1	57.6
TM9-05-45	Cetartiodactyla	Cetruminantia	Cetancodonta	Hippopotamidae	Hexaprotodon garyam	U	L	Toros-Menalla			74.6	91.9	55
TM31-01-01	Cetartiodactyla	Cetruminantia	Cetancodonta	Hippopotamidae	Hexaprotodon garyam	U	R	Toros-Menalla			72.2	79.3	52.1
TM31-01-02	Cetartiodactyla	Cetruminantia	Cetancodonta	Hippopotamidae	Hexaprotodon garyam	U	L	Toros-Menalla			61.1	69.4	39.7
TM32-06	Cetartiodactyla	Cetruminantia	Cetancodonta	Hippopotamidae	Hexaprotodon garyam	U	R	Toros-Menalla			73.7	84.8	52.7
TM43-01-08	Cetartiodactyla	Cetruminantia	Cetancodonta	Hippopotamidae	Hexaprotodon garyam	U	R	Toros-Menalla			66.8	73.4	52.8
TM55	Cetartiodactyla	Cetruminantia	Cetancodonta	Hippopotamidae	Hexaprotodon garyam	U	R	Toros-Menalla							59.6
TM73-05-05	Cetartiodactyla	Cetruminantia	Cetancodonta	Hippopotamidae	Hexaprotodon garyam	U	L	Toros-Menalla				85.8	44.7
TM76-05-01	Cetartiodactyla	Cetruminantia	Cetancodonta	Hippopotamidae	Hexaprotodon garyam	U	R	Toros-Menalla						87.4
TM87-01-02	Cetartiodactyla	Cetruminantia	Cetancodonta	Hippopotamidae	Hexaprotodon garyam	U	L	Toros-Menalla			70.5	79.1	43.6
TM115-00-134	Cetartiodactyla	Cetruminantia	Cetancodonta	Hippopotamidae	Hexaprotodon garyam	U	R	Toros-Menalla			66.3	75.7	49.3
TM115-01-04a	Cetartiodactyla	Cetruminantia	Cetancodonta	Hippopotamidae	Hexaprotodon garyam	U		Toros-Menalla			75.2	82.2	52.9
TM115-01-05a+b	Cetartiodactyla	Cetruminantia	Cetancodonta	Hippopotamidae	Hexaprotodon garyam	U	R	Toros-Menalla		148.2	81.5	85.2	53.9	85.2	57.9			3.1021	1265.02
TM115-01-06	Cetartiodactyla	Cetruminantia	Cetancodonta	Hippopotamidae	Hexaprotodon garyam	U	R	Toros-Menalla							40.5
TM115-01-07	Cetartiodactyla	Cetruminantia	Cetancodonta	Hippopotamidae	Hexaprotodon garyam	U	R	Toros-Menalla			78.7	86.7	50.8
TM115-01-046	Cetartiodactyla	Cetruminantia	Cetancodonta	Hippopotamidae	Hexaprotodon garyam	U	L	Toros-Menalla		151.8				96.8	71.5			3.13217	1355.72
TM138-01-02	Cetartiodactyla	Cetruminantia	Cetancodonta	Hippopotamidae	Hexaprotodon garyam	U	L	Toros-Menalla			67.3	83.8	47.9
TM146-01-05	Cetartiodactyla	Cetruminantia	Cetancodonta	Hippopotamidae	Hexaprotodon garyam	U	R	Toros-Menalla			73.5	79.1	52.1
TM167-01-02	Cetartiodactyla	Cetruminantia	Cetancodonta	Hippopotamidae	Hexaprotodon garyam	U	L	Toros-Menalla							47.8
TM178-01-02212	Cetartiodactyla	Cetruminantia	Cetancodonta	Hippopotamidae	Hexaprotodon garyam	U	L	Toros-Menalla		138.2				72.9	52.2			3.01457	1034.11
TM180-01-30	Cetartiodactyla	Cetruminantia	Cetancodonta	Hippopotamidae	Hexaprotodon garyam	U	L	Toros-Menalla			60.4	80.1	41.7
TM242-03-01	Cetartiodactyla	Cetruminantia	Cetancodonta	Hippopotamidae	Hexaprotodon garyam	U	R	Toros-Menalla			66.1	78.7	42.1
TM245-04-12	Cetartiodactyla	Cetruminantia	Cetancodonta	Hippopotamidae	Hexaprotodon garyam	U	L	Toros-Menalla			78.5	94.9	55.2
TM254-02-07	Cetartiodactyla	Cetruminantia	Cetancodonta	Hippopotamidae	Hexaprotodon garyam	U	R	Toros-Menalla	352.8		78.6	90.2	55.4			2.35786	227.96
TM254-18-07	Cetartiodactyla	Cetruminantia	Cetancodonta	Hippopotamidae	Hexaprotodon garyam	U	L	Toros-Menalla			84	98.1	53.3
TM258-11-21	Cetartiodactyla	Cetruminantia	Cetancodonta	Hippopotamidae	Hexaprotodon garyam	U	R	Toros-Menalla		138.5				87.1	52.2			3.01728	1040.6
TM259-05-10	Cetartiodactyla	Cetruminantia	Cetancodonta	Hippopotamidae	Hexaprotodon garyam	U	L	Toros-Menalla		155.2				75.8	66.6			3.15992	1445.18
TM291-01-03	Cetartiodactyla	Cetruminantia	Cetancodonta	Hippopotamidae	Hexaprotodon garyam	U	L	Toros-Menalla		291.6	74.5	81.1	44.6
TM294-02-028	Cetartiodactyla	Cetruminantia	Cetancodonta	Hippopotamidae	Hexaprotodon garyam	U	L	Toros-Menalla			67	80.3	48.1
TM331-05-02	Cetartiodactyla	Cetruminantia	Cetancodonta	Hippopotamidae	Hexaprotodon garyam	U	R	Toros-Menalla	316.5		74.5	82.1	47.9	89.3		2.16999	147.91
TM332-05-12	Cetartiodactyla	Cetruminantia	Cetancodonta	Hippopotamidae	Hexaprotodon garyam	U	L	Toros-Menalla			83.1	94.1	63.8
TM380-04-09	Cetartiodactyla	Cetruminantia	Cetancodonta	Hippopotamidae	Hexaprotodon garyam	U	L	Toros-Menalla	421.1		78.5	90.7	55.9			2.66408	461.4
TM389-09-01b	Cetartiodactyla	Cetruminantia	Cetancodonta	Hippopotamidae	Hexaprotodon garyam	U	R	Toros-Menalla	378.2		82.3	91.7	57			2.47816	300.72
MHNH 1971-308	Cetartiodactyla	Cetruminantia	Cetancodonta	Hippopotamidae	Hippopotamus amphibius	F	R	extant	318.96	147.56	76	89.4	46.13	83.7	73.6	2.18339	152.54	3.09667	1249.32
MNHN 1897-33	Cetartiodactyla	Cetruminantia	Cetancodonta	Hippopotamidae	Hippopotamus amphibius	F	L	extant	407.1	172.76	85.56	105.96	53.1	95.7	67.86	2.60557	403.25	3.29422	1968.9
MNHN 1897-33	Cetartiodactyla	Cetruminantia	Cetancodonta	Hippopotamidae	Hippopotamus amphibius	F	R	extant	396.58	171.1	84.36	102.78	49.6	77.2	60.9	2.56027	363.3	3.28213	1914.81
MNHN 1943-27	Cetartiodactyla	Cetruminantia	Cetancodonta	Hippopotamidae	Hippopotamus amphibius	F	R	extant	325.4	137.8	73.46	92.72	48.5	74.51	50.54	2.21797	165.19	3.01093	1025.5
R.G.13.194	Cetartiodactyla	Cetruminantia	Cetancodonta	Hippopotamidae	Hippopotamus amphibius	F	L	extant	327.94	148.3	73.71	93.38	46.6	70.2	54.57	2.23143	170.38	3.10294	1267.48
MNHN 1917-249	Cetartiodactyla	Cetruminantia	Cetancodonta	Hippopotamidae	Hippopotamus amphibius	M	R	extant	344.76	141.86	72.52	92.76	52.2	81.5	57.4	2.31797	207.96	3.04732	1115.11
R.G.25.562	Cetartiodactyla	Cetruminantia	Cetancodonta	Hippopotamidae	Hippopotamus amphibius	M	R	extant	377.98	154.4	81.18	89.36	48.5	91.4	73.1	2.47715	300.02	3.15345	1423.79
MHNL 50.002123	Cetartiodactyla	Cetruminantia	Cetancodonta	Hippopotamidae	Hippopotamus amphibius	U	L	extant	334.68	138.97	73.59	91.81	45.9	77.7	58.2	2.26663	184.77	3.02153	1050.82
MNHN 1924-134	Cetartiodactyla	Cetruminantia	Cetancodonta	Hippopotamidae	Hippopotamus amphibius	U	R	extant	368.1	143.22	81.58	91.58	54.2	82.2	61	2.43132	269.97	3.05927	1146.23
MNHN 1928-315	Cetartiodactyla	Cetruminantia	Cetancodonta	Hippopotamidae	Hippopotamus amphibius	U	L	extant	398	160.44	87.12	99.92	62.2	91.6	70.5	2.56645	368.51	3.20153	1590.48
MNHN 1928-315	Cetartiodactyla	Cetruminantia	Cetancodonta	Hippopotamidae	Hippopotamus amphibius	U	R	extant	402.14	165.1	87.56	101.4	62.6	95.3	64.8	2.58436	384.03	3.2374	1727.43
MNHN 1943-27	Cetartiodactyla	Cetruminantia	Cetancodonta	Hippopotamidae	Hippopotamus amphibius	F	L	extant		137.72	74.78	91.29						3.01021	1023.78
TM 299-09-2	Cetartiodactyla	Cetruminantia	Cetancodonta	"Anthracotheriidae"	Libycosaurus bahri	U	L	Toros-Menalla	334.31	104.31	59.07	69.4	45.7	69.7	48.4	2.26472	183.96	2.66207	459.27
TM258-04-008	Cetartiodactyla	Cetruminantia	Cetancodonta	"Anthracotheriidae"	Libycosaurus bahri	U	L	Toros-Menalla			47.1	65.1	41.4
TM334-08-01	Cetartiodactyla	Cetruminantia	Cetancodonta	"Anthracotheriidae"	Libycosaurus bahri	U	L	Toros-Menalla	304.3		64.9	75.6	44.9			2.10197	126.47
TM15-97-001	Cetartiodactyla	Cetruminantia	Cetancodonta	"Anthracotheriidae"	Libycosaurus bahri	U	R	Toros-Menalla			51.4	75.9	49.1
TM266-08-49	Cetartiodactyla	Cetruminantia	Cetancodonta	"Anthracotheriidae"	Libycosaurus bahri	U	L	Toros-Menalla	333.7		76.9	88.1	57.6			2.26156	182.62
TM295-02-06	Cetartiodactyla	Cetruminantia	Cetancodonta	"Anthracotheriidae"	Libycosaurus bahri	U	L	Toros-Menalla			4.94	73.5	45.1
TM223-01-01	Cetartiodactyla	Cetruminantia	Cetancodonta	"Anthracotheriidae"	Libycosaurus bahri	U	R	Toros-Menalla			68.1	86.6	50.7
TM87-01-03	Cetartiodactyla	Cetruminantia	Cetancodonta	"Anthracotheriidae"	Libycosaurus bahri	U	R	Toros-Menalla			59.7	84.2	40.5
TM254-02-12	Cetartiodactyla	Cetruminantia	Cetancodonta	"Anthracotheriidae"	Libycosaurus bahri	U	R	Toros-Menalla			57.3	81.7	47.9
TM___1	Cetartiodactyla	Cetruminantia	Cetancodonta	"Anthracotheriidae"	Libycosaurus bahri	U	R	Toros-Menalla			62.8	87.8	53.4
TM15	Cetartiodactyla	Cetruminantia	Cetancodonta	"Anthracotheriidae"	Libycosaurus bahri	U	R	Toros-Menalla			50.1	72.9	43.9
TM112-01	Cetartiodactyla	Cetruminantia	Cetancodonta	"Anthracotheriidae"	Libycosaurus bahri	U	L	Toros-Menalla			63.6	89.2	54.6
TM266-04-9X	Cetartiodactyla	Cetruminantia	Cetancodonta	"Anthracotheriidae"	Libycosaurus bahri	U	R	Toros-Menalla			70.2	94.5	59.7
								Average BM :	BM T1	n	SD	BM T2	n	SD
								Hippopotamus amphibius	269.993	11	97.9224	1375.3	11	345.749
								Hexaprotodon garyam	261.786	21	85.195	1178.99	17	240.819
TIBIA								Libycosaurus bahri	164.35	3	32.8119	459.2	1	/
L1 – length: from higher tibial “spine” to cranial “beak” of distal extremity
l1 – transversal width of tibial plateau
l2 – maximal antero-posterior width of distal epiphysis
l3 – maximal mediolateral width of distal epiphysis
l4 – Minimal antero-posterior width of distal epiphysis
l5 – Maximal antero-posterior width of medial articular surface of tibial plateau (in proximal view)
l6 – Maximal antero-posterior width of lateral articular surface of tibial plateau (in proximal view)

## Sheet: Astragalus
Specimen number	Taxon 1	Taxon 2	Taxon 3	Family	Taxon	Sex	Side	Study area	h	h1	h3	l1	l2	Body Mass	Body Mass (me)
TM 9-97-2b	Cetartiodactyla	Cetruminantia	Cetancodonta	Hippopotamidae	Hexaprotodon garyam		R	TM		86.47			73.72	0
TM 135-01-1	Cetartiodactyla	Cetruminantia	Cetancodonta	Hippopotamidae	Hexaprotodon garyam		R	TM		89.56				0
TM 73-01-6	Cetartiodactyla	Cetruminantia	Cetancodonta	Hippopotamidae	Hexaprotodon garyam		R	TM		80.24		57.52	68.31	0
TM 361-02-10	Cetartiodactyla	Cetruminantia	Cetancodonta	Hippopotamidae	Hexaprotodon garyam		R	TM	98.56			59.67		0
TM 263-01-17	Cetartiodactyla	Cetruminantia	Cetancodonta	Hippopotamidae	Hexaprotodon garyam		R	TM	94.5	86.14		64.76	70	0
TM 9-01-449	Cetartiodactyla	Cetruminantia	Cetancodonta	Hippopotamidae	Hexaprotodon garyam		L	TM	100.05	90.08		62.86	74.06	0
TM 5-97-5	Cetartiodactyla	Cetruminantia	Cetancodonta	Hippopotamidae	Hexaprotodon garyam		L	TM		87.64		57.14	71.45	0	1453.46
TM 361-02-6	Cetartiodactyla	Cetruminantia	Cetancodonta	Hippopotamidae	Hexaprotodon garyam		L	TM		83		60.37		0
TM 293-01-24	Cetartiodactyla	Cetruminantia	Cetancodonta	Hippopotamidae	Hexaprotodon garyam		L	TM	107.75	91.51	100.83		70.04	0	1504.48
TM 274-02-1	Cetartiodactyla	Cetruminantia	Cetancodonta	Hippopotamidae	Hexaprotodon garyam		L	TM		80.67		57.11	68.85	0	1216.77
TM 171-01-19	Cetartiodactyla	Cetruminantia	Cetancodonta	Hippopotamidae	Hexaprotodon garyam		L	TM	85.88	74.41				0
TM 60-00-1	Cetartiodactyla	Cetruminantia	Cetancodonta	Hippopotamidae	Hexaprotodon garyam		L	TM	90.26	76.33	85.92	53.67		850
TM 178-01-30	Cetartiodactyla	Cetruminantia	Cetancodonta	Hippopotamidae	Hexaprotodon garyam		R	TM	95.75	79.27	89.71	53.87	67.63	911	1154.6
TM 274-10-13	Cetartiodactyla	Cetruminantia	Cetancodonta	Hippopotamidae	Hexaprotodon garyam		R	TM	93.19	79.02	88.65	54.71	64.12	916	1061.93
TM 9-01-27	Cetartiodactyla	Cetruminantia	Cetancodonta	Hippopotamidae	Hexaprotodon garyam		R	TM	97.72	76.24	90.83	54.32	63.57	940	994.26
TM 9-01-502	Cetartiodactyla	Cetruminantia	Cetancodonta	Hippopotamidae	Hexaprotodon garyam		L	TM	96.5	79.63	90.66	54.83	62.92	950	1044.45
TM 9-01-196	Cetartiodactyla	Cetruminantia	Cetancodonta	Hippopotamidae	Hexaprotodon garyam		L	TM	94.55	84.47	90.77	55.73		975
TM 9-01-26	Cetartiodactyla	Cetruminantia	Cetancodonta	Hippopotamidae	Hexaprotodon garyam		R	TM	98.96	84.76	93.45	54.74	66.75	991	1250.56
TM 9-01-450	Cetartiodactyla	Cetruminantia	Cetancodonta	Hippopotamidae	Hexaprotodon garyam		L	TM	92.59	75.29	86.96	58.94	65.17	994	1012.58
TM 175-09-15	Cetartiodactyla	Cetruminantia	Cetancodonta	Hippopotamidae	Hexaprotodon garyam		L	TM	96.92	78	91.49	56.47		1006
TM 9-01-60	Cetartiodactyla	Cetruminantia	Cetancodonta	Hippopotamidae	Hexaprotodon garyam		L	TM	101.17	84.3	94.87	54.83	67.04	1016	1248.51
TM 170-01-16	Cetartiodactyla	Cetruminantia	Cetancodonta	Hippopotamidae	Hexaprotodon garyam		R	TM	101.48		94.77	56.66	72.22	1065
TM 9-01-194	Cetartiodactyla	Cetruminantia	Cetancodonta	Hippopotamidae	Hexaprotodon garyam		R	TM	99.03	82.46	90.81	59.5	69.82	1075	1283.33
TM 180-01-10	Cetartiodactyla	Cetruminantia	Cetancodonta	Hippopotamidae	Hexaprotodon garyam		R	TM	100.29	82.17	92.74	58.61	70.19	1085	1286.68
TM 175-09-51	Cetartiodactyla	Cetruminantia	Cetancodonta	Hippopotamidae	Hexaprotodon garyam		R	TM	101	87.29	93.97	58.26	67.02	1096	1314.11
TM 242-08-1	Cetartiodactyla	Cetruminantia	Cetancodonta	Hippopotamidae	Hexaprotodon garyam		L	TM	103.27	85.76	95.93	57.07		1096
TM 9-01-59b	Cetartiodactyla	Cetruminantia	Cetancodonta	Hippopotamidae	Hexaprotodon garyam		L	TM	94.98	81.64	89.43	61.58		1106
TM 177-01-23	Cetartiodactyla	Cetruminantia	Cetancodonta	Hippopotamidae	Hexaprotodon garyam		L	TM	101.24	80.43	95.33	57.82		1107
TM 176-01-12	Cetartiodactyla	Cetruminantia	Cetancodonta	Hippopotamidae	Hexaprotodon garyam		R	TM	103.6	86.78	97.18	56.78	70.53	1109	1405.13
TM 61-98-2	Cetartiodactyla	Cetruminantia	Cetancodonta	Hippopotamidae	Hexaprotodon garyam		R	TM	101.02	79.29	93.05	60.24		1135
TM 160-15-02	Cetartiodactyla	Cetruminantia	Cetancodonta	Hippopotamidae	Hexaprotodon garyam		L	TM	102.75	81	94.93	59.07	65.03	1136	1124.85
TM 9-01-501	Cetartiodactyla	Cetruminantia	Cetancodonta	Hippopotamidae	Hexaprotodon garyam		R	TM	99.19	87.38	94.09	59.61	70.03	1136	1404.66
TM 175-01-4b	Cetartiodactyla	Cetruminantia	Cetancodonta	Hippopotamidae	Hexaprotodon garyam		R	TM	99.5	84.19	93.88	60.11	70.07	1147	1330.46
TM 9-01-25	Cetartiodactyla	Cetruminantia	Cetancodonta	Hippopotamidae	Hexaprotodon garyam		R	TM	102.1	85.17	94.94	59.64	68.05	1152	1296.05
TM 16-99-1	Cetartiodactyla	Cetruminantia	Cetancodonta	Hippopotamidae	Hexaprotodon garyam		L	TM	98.22	81.92	91.24	62.23		1157
TM 9-01-61	Cetartiodactyla	Cetruminantia	Cetancodonta	Hippopotamidae	Hexaprotodon garyam		L	TM	97.31	81.44	92.26	61.55	71.49	1157	1304.79
TM 364-02-1	Cetartiodactyla	Cetruminantia	Cetancodonta	Hippopotamidae	Hexaprotodon garyam		L	TM	102.35	86.6	94.65	60.11	69.53	1161	1371.47
TM 9-01-59a	Cetartiodactyla	Cetruminantia	Cetancodonta	Hippopotamidae	Hexaprotodon garyam		R	TM	101.16	78.41	93.12	61.17	66.49	1163	1107.82
TM 267-08-10	Cetartiodactyla	Cetruminantia	Cetancodonta	Hippopotamidae	Hexaprotodon garyam		R	TM	100.52	86.24	91.9	62.05	68.81	1165	1342.17
TM 271-05-3	Cetartiodactyla	Cetruminantia	Cetancodonta	Hippopotamidae	Hexaprotodon garyam		L	TM	103.34	85.11	96.24	59.27	70.77	1165	1372.13
TM 188-01-3	Cetartiodactyla	Cetruminantia	Cetancodonta	Hippopotamidae	Hexaprotodon garyam		L	TM	100.95	85.1	98.85	57.78		1167
TM 61-98-3	Cetartiodactyla	Cetruminantia	Cetancodonta	Hippopotamidae	Hexaprotodon garyam		L	TM	100.97	80.33	94.88	60.29	70.19	1170	1244.22
TM 178-01-15	Cetartiodactyla	Cetruminantia	Cetancodonta	Hippopotamidae	Hexaprotodon garyam		R	TM	104.33	86.05	96.2	59.47	70.97	1170	1400.49
TM 9-01-448	Cetartiodactyla	Cetruminantia	Cetancodonta	Hippopotamidae	Hexaprotodon garyam		L	TM	101.3	90.29	98	58.63	70.11	1178	1477.04
TM 175-01-4a	Cetartiodactyla	Cetruminantia	Cetancodonta	Hippopotamidae	Hexaprotodon garyam		L	TM	102.11	85.03	94.06	61.22		1182
TM 115-06-113	Cetartiodactyla	Cetruminantia	Cetancodonta	Hippopotamidae	Hexaprotodon garyam		R	TM	105.03	89.65	95.88	60.06	64.97	1182	1305.59
TM 180-01-33	Cetartiodactyla	Cetruminantia	Cetancodonta	Hippopotamidae	Hexaprotodon garyam		L	TM	100.55	82.19	95.22	60.98	67.99	1196	1227.81
TM 9-09-9	Cetartiodactyla	Cetruminantia	Cetancodonta	Hippopotamidae	Hexaprotodon garyam		R	TM	103.86	88.17	96.21	60.51	73.58	1201	1531.76
TM 9-01-63	Cetartiodactyla	Cetruminantia	Cetancodonta	Hippopotamidae	Hexaprotodon garyam		L	TM	103	83.85	97.01	60.08	69.12	1203	1296.02
TM 28-98-1	Cetartiodactyla	Cetruminantia	Cetancodonta	Hippopotamidae	Hexaprotodon garyam		L	TM	103.97	87.78	94.77	61.62	73.56	1206	1521.12
TM 9-01-62	Cetartiodactyla	Cetruminantia	Cetancodonta	Hippopotamidae	Hexaprotodon garyam		L	TM	102.48	86.57	96.92	60.33		1209
TM 132-01-5	Cetartiodactyla	Cetruminantia	Cetancodonta	Hippopotamidae	Hexaprotodon garyam		R	TM	99.73	85.29	98.21	60.13	65.16	1227	1217.86
TM 63-01-1a	Cetartiodactyla	Cetruminantia	Cetancodonta	Hippopotamidae	Hexaprotodon garyam		R	TM	101.68	82.54	93.96	62.98		1230
TM 363-02-1d	Cetartiodactyla	Cetruminantia	Cetancodonta	Hippopotamidae	Hexaprotodon garyam		R	TM	106.27	89.1	95.82	61.96	66.17	1236	1329.31
TM 175-01-9	Cetartiodactyla	Cetruminantia	Cetancodonta	Hippopotamidae	Hexaprotodon garyam		L	TM	103.9	86.28	96.19	61.85	70.06	1240	1379.41
TM 292-09-1 AN	Cetartiodactyla	Cetruminantia	Cetancodonta	Hippopotamidae	Hexaprotodon garyam		R	TM	104.91	89.26	99.8	59.7	70.68	1243	1469.66
TM 174-01-1	Cetartiodactyla	Cetruminantia	Cetancodonta	Hippopotamidae	Hexaprotodon garyam		R	TM	106.8	86.59	98.77	60.53	72.66	1249	1463.71
TM 173-05-1	Cetartiodactyla	Cetruminantia	Cetancodonta	Hippopotamidae	Hexaprotodon garyam		R	TM	107.58	86.32	100.61	59.65	69.31	1256	1358.51
TM 145-01-8	Cetartiodactyla	Cetruminantia	Cetancodonta	Hippopotamidae	Hexaprotodon garyam		R	TM	104.02	88.38	96.07	62.65	74.81	1262	1575.4
TM 115-06-87	Cetartiodactyla	Cetruminantia	Cetancodonta	Hippopotamidae	Hexaprotodon garyam		R	TM	99.7		95.78	62.97	76.65	1265
TM 112-00-38	Cetartiodactyla	Cetruminantia	Cetancodonta	Hippopotamidae	Hexaprotodon garyam		L	TM	102.79	89.35	95.33	63.46	74.72	1271	1598.24
TM 240-01-1	Cetartiodactyla	Cetruminantia	Cetancodonta	Hippopotamidae	Hexaprotodon garyam		R	TM	110.35	95.01	102.92	59.34	68.51	1289	1539.32
TM 327-01-1	Cetartiodactyla	Cetruminantia	Cetancodonta	Hippopotamidae	Hexaprotodon garyam		L	TM	102.87	84.74	95.39	64.07	70.48	1291	1355.03
TM 292-08-9	Cetartiodactyla	Cetruminantia	Cetancodonta	Hippopotamidae	Hexaprotodon garyam		L	TM	100.59	87.77	95.65	63.96		1292
TM 132-01-4	Cetartiodactyla	Cetruminantia	Cetancodonta	Hippopotamidae	Hexaprotodon garyam		R	TM	103.42	89.65	96.23	63.65	75.36	1295	1626.63
TM 9-01-193	Cetartiodactyla	Cetruminantia	Cetancodonta	Hippopotamidae	Hexaprotodon garyam		R	TM	106.86	86.16	97.71	63.08	70.54	1307	1390.57
TM 256-06-6	Cetartiodactyla	Cetruminantia	Cetancodonta	Hippopotamidae	Hexaprotodon garyam		R	TM	110.73	92.25	101.29	61.56	74.4	1329	1665.09
TM 9-01-195	Cetartiodactyla	Cetruminantia	Cetancodonta	Hippopotamidae	Hexaprotodon garyam		L	TM	108.84	89.78	100.4	62.29	70.19	1335	1467.17
TM 115-00-78	Cetartiodactyla	Cetruminantia	Cetancodonta	Hippopotamidae	Hexaprotodon garyam		L	TM	107.78	91.16	100.04	62.63	74.31	1339	1633.09
TM 17-99-31	Cetartiodactyla	Cetruminantia	Cetancodonta	Hippopotamidae	Hexaprotodon garyam		L	TM	110.02	90.65	103.14	60.8	71.92	1341	1542.97
TM 129-01-2	Cetartiodactyla	Cetruminantia	Cetancodonta	Hippopotamidae	Hexaprotodon garyam		L	TM	106.55	86.08	96.66	64.97	76.7	1344	1572.1
TM 110-00-1	Cetartiodactyla	Cetruminantia	Cetancodonta	Hippopotamidae	Hexaprotodon garyam		R	TM	104.04	87.66	98.52	63.83	69.11	1346	1383.94
TM 9-01-10	Cetartiodactyla	Cetruminantia	Cetancodonta	Hippopotamidae	Hexaprotodon garyam		R	TM	106.15	89.67	98.3	64.15	73.95	1352	1582.26
TM 115-00-76	Cetartiodactyla	Cetruminantia	Cetancodonta	Hippopotamidae	Hexaprotodon garyam		R	TM	107.43	90.45	98.78	63.88	77.07	1353	1703.92
TM 178-01-31	Cetartiodactyla	Cetruminantia	Cetancodonta	Hippopotamidae	Hexaprotodon garyam		L	TM	103	86.9	97.73	64.57	71.48	1353	1436.2
TM 115-06-33	Cetartiodactyla	Cetruminantia	Cetancodonta	Hippopotamidae	Hexaprotodon garyam		L	TM	106.72	90.16	101.12	62.52	75.76	1357	1653.28
TM 22-98-4	Cetartiodactyla	Cetruminantia	Cetancodonta	Hippopotamidae	Hexaprotodon garyam		L	TM	108.07	89.57	100.51	63.08	70.21	1363	1462.7
TM 22-97-6	Cetartiodactyla	Cetruminantia	Cetancodonta	Hippopotamidae	Hexaprotodon garyam		L	TM	106.08	87.13	101.8	62.3	69.39	1363	1379.8
TM 60-99-2	Cetartiodactyla	Cetruminantia	Cetancodonta	Hippopotamidae	Hexaprotodon garyam		R	TM	110.48	89.66	101.8	62.67	73.37	1375	1563.64
TM 76-06-35	Cetartiodactyla	Cetruminantia	Cetancodonta	Hippopotamidae	Hexaprotodon garyam		R	TM	99.13	87.43	97.05	65.76		1376
TM 115-06-120	Cetartiodactyla	Cetruminantia	Cetancodonta	Hippopotamidae	Hexaprotodon garyam		R	TM	106.91	91.52	99.72	64.05	78.42	1378	1779.08
TM 362-02-1b	Cetartiodactyla	Cetruminantia	Cetancodonta	Hippopotamidae	Hexaprotodon garyam		R	TM	108.9	91.37	98.94	64.57	78.63	1378	1781.8
TM 243-04-1	Cetartiodactyla	Cetruminantia	Cetancodonta	Hippopotamidae	Hexaprotodon garyam		R	TM	106.19	95.1	97.58	65.68	76.93	1385	1830.39
TM 9-01-389	Cetartiodactyla	Cetruminantia	Cetancodonta	Hippopotamidae	Hexaprotodon garyam		R	TM	107.56	86.64	99.06	65.55	73.91	1412	1502.46
TM 9-01-390a	Cetartiodactyla	Cetruminantia	Cetancodonta	Hippopotamidae	Hexaprotodon garyam		R	TM	111.5	90.52	104.92	61.91	70.6	1413	1498
TM 254-01-42	Cetartiodactyla	Cetruminantia	Cetancodonta	Hippopotamidae	Hexaprotodon garyam		R	TM	110.65	94.32	100.54	64.64	79.7	1414	1905.51
TM 115-01-2	Cetartiodactyla	Cetruminantia	Cetancodonta	Hippopotamidae	Hexaprotodon garyam		L	TM	105.84	90.34	97.58	66.61	73.96	1414	1600.13
TM 56-98-5	Cetartiodactyla	Cetruminantia	Cetancodonta	Hippopotamidae	Hexaprotodon garyam		L	TM	106.71	88.3	99.97	65.11	75.3	1417	1588.59
TM 321-01-4b	Cetartiodactyla	Cetruminantia	Cetancodonta	Hippopotamidae	Hexaprotodon garyam		L	TM	104.9	90.28	98.67	65.99	73.08	1418	1570.45
TM 56-98-4	Cetartiodactyla	Cetruminantia	Cetancodonta	Hippopotamidae	Hexaprotodon garyam		R	TM	108.13	87.45	98.76	66.07	71.82	1422	1459.93
TM 68-06-40	Cetartiodactyla	Cetruminantia	Cetancodonta	Hippopotamidae	Hexaprotodon garyam		R	TM	106.6	89.69	98.16	66.54	74.35	1424	1595.48
TM 266-05-62	Cetartiodactyla	Cetruminantia	Cetancodonta	Hippopotamidae	Hexaprotodon garyam		R	TM	106.03	90.69	98.42	66.71	74.81	1435	1636.81
TM 60-99-4	Cetartiodactyla	Cetruminantia	Cetancodonta	Hippopotamidae	Hexaprotodon garyam		L	TM	110.32	91.36	103.22	63.87	76.97	1444	1726.06
TM 293-01-25	Cetartiodactyla	Cetruminantia	Cetancodonta	Hippopotamidae	Hexaprotodon garyam		R	TM	115.87	97.73	109.85	60.25	77.11	1452	1912.52
TM 55-04-6	Cetartiodactyla	Cetruminantia	Cetancodonta	Hippopotamidae	Hexaprotodon garyam		L	TM	110.21	88.77	103.49	64.09	72.97	1457	1528.26
TM 246-02-7	Cetartiodactyla	Cetruminantia	Cetancodonta	Hippopotamidae	Hexaprotodon garyam		R	TM	111.87	91.19	100.49	66.25	77.53	1465	1739.9
TM 276-08-11	Cetartiodactyla	Cetruminantia	Cetancodonta	Hippopotamidae	Hexaprotodon garyam		L	TM	105.81	83.49	100.53	66.38	78.61	1470	1558.29
TM 254-01-49	Cetartiodactyla	Cetruminantia	Cetancodonta	Hippopotamidae	Hexaprotodon garyam		R	TM	109.73	91.29	99.1	67.39		1472
TM 294-02-2a	Cetartiodactyla	Cetruminantia	Cetancodonta	Hippopotamidae	Hexaprotodon garyam		L	TM	106.53	87.64	99.36	67.5	72.11	1481	1473.4
TM 189-01-4	Cetartiodactyla	Cetruminantia	Cetancodonta	Hippopotamidae	Hexaprotodon garyam		L	TM	111.89	84.5	104.9	64.72	74.7	1508	1470.79
TM 180-01-9	Cetartiodactyla	Cetruminantia	Cetancodonta	Hippopotamidae	Hexaprotodon garyam		R	TM	114.21	94.15	103.55	66.02	77.91	1524	1837.51
TM 9-97-4b	Cetartiodactyla	Cetruminantia	Cetancodonta	Hippopotamidae	Hexaprotodon garyam		L	TM	113.23	97.42	107.17	65.03	72.86	1568	1750.14
TM 60-00-2	Cetartiodactyla	Cetruminantia	Cetancodonta	Hippopotamidae	Hexaprotodon garyam		R	TM	110.06	92.72	106.16	66.06		1582
TM 9-97-4a	Cetartiodactyla	Cetruminantia	Cetancodonta	Hippopotamidae	Hexaprotodon garyam		R	TM	113.69	98.72	106.5	66.03	74.34	1589	1838.85
TM 39-06-9	Cetartiodactyla	Cetruminantia	Cetancodonta	Hippopotamidae	Hexaprotodon garyam		L	TM	111.28	89.94	106.31	66.39	76.01	1597	1655.37
TM 177-01-21b	Cetartiodactyla	Cetruminantia	Cetancodonta	Hippopotamidae	Hexaprotodon garyam		R	TM	113.56	93.15	104.26	67.83	78.38	1602	1824.85
TM 290-01-8	Cetartiodactyla	Cetruminantia	Cetancodonta	Hippopotamidae	Hexaprotodon garyam		R	TM	111.95	92.98	100.63	70.51		1610
TM 327-04-7	Cetartiodactyla	Cetruminantia	Cetancodonta	Hippopotamidae	Hexaprotodon garyam		L	TM	112.8		107.1	66.77		1629
TM 335-15-5	Cetartiodactyla	Cetruminantia	Cetancodonta	Hippopotamidae	Hexaprotodon garyam		L	TM	113.74	93.81	103.71	69.24		1639
TM 258-01-18	Cetartiodactyla	Cetruminantia	Cetancodonta	Hippopotamidae	Hexaprotodon garyam		L	TM	114.05	97.73	104.72	68.62	75.88	1641	1867.48
TM 266-01-160	Cetartiodactyla	Cetruminantia	Cetancodonta	Hippopotamidae	Hexaprotodon garyam		R	TM	110.04	93.25	103.04	69.78	75.7	1642	1735.91
TM 376-03-23	Cetartiodactyla	Cetruminantia	Cetancodonta	Hippopotamidae	Hexaprotodon garyam		R	TM	112.77	94.7	105.25	69.02		1667
TM 329-01-1	Cetartiodactyla	Cetruminantia	Cetancodonta	Hippopotamidae	Hexaprotodon garyam		L	TM	114.83	93.52	107	68.13	74.92	1676	1716.81
TM 255-03-2	Cetartiodactyla	Cetruminantia	Cetancodonta	Hippopotamidae	Hexaprotodon garyam		R	TM	116.25	96.59	108.31	68.32	72.81	1713	1726.33
TM 115-10-03	Cetartiodactyla	Cetruminantia	Cetancodonta	Hippopotamidae	Hexaprotodon garyam		R	TM	115.78	93.18	108.84	68.27	79.23	1724	1855.14
TM 376-03-22	Cetartiodactyla	Cetruminantia	Cetancodonta	Hippopotamidae	Hexaprotodon garyam		L	TM	115.01	97.07	106.89	69.75		1733
TM 259-02-7a	Cetartiodactyla	Cetruminantia	Cetancodonta	Hippopotamidae	Hexaprotodon garyam		L	TM	120.75	98.7	111.85	69.98	82.01	1862	2126.26
TM 115-00-80	Cetartiodactyla	Cetruminantia	Cetancodonta	Hippopotamidae	Hexaprotodon garyam		R	TM	118.83	96.74	111.22	70.86	81.6	1881	2048.71
TM 115-10-2	Cetartiodactyla	Cetruminantia	Cetancodonta	Hippopotamidae	Hexaprotodon garyam		L	TM	120.12	96.19	112.99	70.14	81.72	1897	2035.9
TM 242-04-35	Cetartiodactyla	Cetruminantia	Cetancodonta	Hippopotamidae	Hexaprotodon garyam		L	TM	120.44	98.27	112.14	76.15		2119
TM 295-14-4	Cetartiodactyla	Cetruminantia	Cetancodonta	"Anthracotheriidae"	Libycosaurus bahri		R	TM		80.35			60.49	0	998.46
TM 96-99-3	Cetartiodactyla	Cetruminantia	Cetancodonta	"Anthracotheriidae"	Libycosaurus bahri		R	TM		86.47			66.07	0	1268.73
TM 256-04-6	Cetartiodactyla	Cetruminantia	Cetancodonta	"Anthracotheriidae"	Libycosaurus bahri		R	TM	85.57	70.81		46.53		0
TM 90-04-38	Cetartiodactyla	Cetruminantia	Cetancodonta	"Anthracotheriidae"	Libycosaurus bahri		L	TM		89.86		59.31	68.13	0	1405.66
TM 258-02-14	Cetartiodactyla	Cetruminantia	Cetancodonta	"Anthracotheriidae"	Libycosaurus bahri		L	TM	100.27		96.67		64.2	0
TM 115-00-77	Cetartiodactyla	Cetruminantia	Cetancodonta	"Anthracotheriidae"	Libycosaurus bahri		L	TM		78.91				0
TM 42-15-17	Cetartiodactyla	Cetruminantia	Cetancodonta	"Anthracotheriidae"	Libycosaurus bahri		L	TM		78.78				0
TM 12-09-10	Cetartiodactyla	Cetruminantia	Cetancodonta	"Anthracotheriidae"	Libycosaurus bahri		L	TM	98.55		95.97			0
TM 266-02-141	Cetartiodactyla	Cetruminantia	Cetancodonta	"Anthracotheriidae"	Libycosaurus bahri		L	TM		82.16		59		0
TM 115-06-51	Cetartiodactyla	Cetruminantia	Cetancodonta	"Anthracotheriidae"	Libycosaurus bahri		L	TM				47.37		0
TM 133-15-13	Cetartiodactyla	Cetruminantia	Cetancodonta	"Anthracotheriidae"	Libycosaurus bahri		R	TM	79.04	67.88	74.98	43.88	56.39	515	700.83
TM 314-01-2	Cetartiodactyla	Cetruminantia	Cetancodonta	"Anthracotheriidae"	Libycosaurus bahri		L	TM	87.02	76.21	80.83	42.8		555
TM 115-06-89	Cetartiodactyla	Cetruminantia	Cetancodonta	"Anthracotheriidae"	Libycosaurus bahri		R	TM	83.28	72.48	77.37	45.79	57.84	575	801.96
TM 115-06-53	Cetartiodactyla	Cetruminantia	Cetancodonta	"Anthracotheriidae"	Libycosaurus bahri		L	TM	87.55	76.18	83.15	43.77		599
TM 147-01-10	Cetartiodactyla	Cetruminantia	Cetancodonta	"Anthracotheriidae"	Libycosaurus bahri		R	TM	87.83	76.96	83.83	44.97	52.9	631	767.88
TM 274-04-1	Cetartiodactyla	Cetruminantia	Cetancodonta	"Anthracotheriidae"	Libycosaurus bahri		L	TM	83.41	72.02	79.09	47.84	56.2	634	761.28
TM 123-01-1	Cetartiodactyla	Cetruminantia	Cetancodonta	"Anthracotheriidae"	Libycosaurus bahri		L	TM	90.22	66.1	85.11	49.25	64.63	738	824.69
TM 242-03-35	Cetartiodactyla	Cetruminantia	Cetancodonta	"Anthracotheriidae"	Libycosaurus bahri		L	TM	88.89	79.2	85.4	51.87		801
TM 274-04-11	Cetartiodactyla	Cetruminantia	Cetancodonta	"Anthracotheriidae"	Libycosaurus bahri		L	TM	92.98	84.45	88.11	52.36	66.31	851	1231.65
TM 333-01-5	Cetartiodactyla	Cetruminantia	Cetancodonta	"Anthracotheriidae"	Libycosaurus bahri		L	TM	94.13	82.02	89.53	54.48	62.33	924	1076.11
TM 133-15-14	Cetartiodactyla	Cetruminantia	Cetancodonta	"Anthracotheriidae"	Libycosaurus bahri		R	TM	103.62	86.44	99.18	51.4		986
TM 9-01-9	Cetartiodactyla	Cetruminantia	Cetancodonta	"Anthracotheriidae"	Libycosaurus bahri		R	TM	104.28	89.04	92.08	55.82	68.66	998	1402.71
TM 32-09-2	Cetartiodactyla	Cetruminantia	Cetancodonta	"Anthracotheriidae"	Libycosaurus bahri		L	TM	98.91	86.27	93.32	56.98	69.66	1050	1367.52
TM 49-98-1	Cetartiodactyla	Cetruminantia	Cetancodonta	"Anthracotheriidae"	Libycosaurus bahri		R	TM	103.01	87.72	98.81	54.29	67.36	1064	1333.68
TM 334-01-1	Cetartiodactyla	Cetruminantia	Cetancodonta	"Anthracotheriidae"	Libycosaurus bahri		R	TM	101.52	88.54	95.78	56.19	67.52	1069	1356.96
TM 242-02-4	Cetartiodactyla	Cetruminantia	Cetancodonta	"Anthracotheriidae"	Libycosaurus bahri		R	TM	98.27	83.99	93	57.89	67.2	1069	1246.1
TM 274-14-12	Cetartiodactyla	Cetruminantia	Cetancodonta	"Anthracotheriidae"	Libycosaurus bahri		R	TM	100.54	90.77	96.24	56.26	74.41	1078	1625.98
TM 115-00-79	Cetartiodactyla	Cetruminantia	Cetancodonta	"Anthracotheriidae"	Libycosaurus bahri		R	TM	97.68		92.64	58.54		1081
TM 242-04-54	Cetartiodactyla	Cetruminantia	Cetancodonta	"Anthracotheriidae"	Libycosaurus bahri		L	TM			93.45	58.83		1103
TM 54-04-5	Cetartiodactyla	Cetruminantia	Cetancodonta	"Anthracotheriidae"	Libycosaurus bahri		L	TM	100.54	88.6	98.43	55.86	70.93	1103	1461.21
TM 323-01-1a	Cetartiodactyla	Cetruminantia	Cetancodonta	"Anthracotheriidae"	Libycosaurus bahri		R	TM	105.93	88.73	98.96	57.08	70.37	1148	1447.29
TM 339-02-1	Cetartiodactyla	Cetruminantia	Cetancodonta	"Anthracotheriidae"	Libycosaurus bahri		L	TM	103.32	94.6	100.2	56.59		1155
TM 3-09-10	Cetartiodactyla	Cetruminantia	Cetancodonta	"Anthracotheriidae"	Libycosaurus bahri		L	TM	106.23	94.12	98.73	57.44	66.69	1155	1458.62
TM 89-99-3	Cetartiodactyla	Cetruminantia	Cetancodonta	"Anthracotheriidae"	Libycosaurus bahri		L	TM	106.85	90.7	101.67	57.06	74.89	1195	1639.67
TM 242-04-10	Cetartiodactyla	Cetruminantia	Cetancodonta	"Anthracotheriidae"	Libycosaurus bahri		R	TM	105.07	87.27	99.95	59.33	69.89	1234	1397.89
TM 266-05-61	Cetartiodactyla	Cetruminantia	Cetancodonta	"Anthracotheriidae"	Libycosaurus bahri		R	TM	108.83	93.7	101.27	60.3	76.67	1289	1781.64
TM 281-09-7	Cetartiodactyla	Cetruminantia	Cetancodonta	"Anthracotheriidae"	Libycosaurus bahri		R	TM	107.53		102.84	59.45	71.64	1291
TM 305-02-13a	Cetartiodactyla	Cetruminantia	Cetancodonta	"Anthracotheriidae"	Libycosaurus bahri		R	TM	113.28	90.51	102.86	61.92		1372
05T-360	Cetartiodactyla	Cetruminantia	Cetancodonta	Hippopotamidae	Hippopotamus amphibius	U		Extant		77.6			65.4		1064.51
05T-361	Cetartiodactyla	Cetruminantia	Cetancodonta	Hippopotamidae	Hippopotamus amphibius	U		Extant		87.7			75.3		1572.62
MNHN-1897-33	Cetartiodactyla	Cetruminantia	Cetancodonta	Hippopotamidae	Hippopotamus amphibius	U		Extant		98.2			94		2583.28
MNHN-1924-134	Cetartiodactyla	Cetruminantia	Cetancodonta	Hippopotamidae	Hippopotamus amphibius	U	R	Extant
MNHN-1917-249	Cetartiodactyla	Cetruminantia	Cetancodonta	Hippopotamidae	Hippopotamus amphibius	U	L	Extant	81.37	79.7			74.4		1340.66
						Astragalus
						BM (kg)	n	SD
					Hippopotamus amphibius	1640.27	4	662.095
					Hexaprotodon garyam	1504.73	89	240.036
					Libycosaurus bahri	1243.48	37	312.62

[truncated: 9 more sheets: Calcaneum, Cuboid, Navicular, Atlas, Axis, Vertebrae, Scapula, Pelvis, Metapodials]
