# Supplementary material for: Postcranial anatomy of the Miocene hippopotamoids of Toros‐Menalla, Chad
Source: J Anat. 2026 Mar 19:10.1111/joa.70135. Online ahead of print. doi: 10.1111/joa.70135 (PMC13399167; doi:10.1111/joa.70135)
Supplement: Supplementary file 5 — Data S5: SuppMatIV_Character_List. [file JOA-9999-0-s002.xlsx]

## Sheet: Characters
Taxa Characters	Description	Anthracotherium illyricum (Anthracotheriinae spp.)	Libycosaurus bahri	Hexaprotodon garyam	Hippopotamus amphibius
At1	Cranial notch morphology	/	Narrow and deep	Shallow and wide	Shallow and wide
At2	Cranial edge of transverse process	/	Markedly notched	Non-notched, medium thickness	Non-notched, thicker edge dorso-ventrally
At3	Caudal shape of transverse process	/	Hook-shaped, caudal projection	Rounded, latero-caudal projection	Rounded, latero-caudal projection
At4	Position of spinous arch	/	Central	Cranially shifted	Cranially shifted
At5	Morphology of the cranial articular facets	/	Larger dorso-ventrally	Shorter dorso-ventrally	Shorter dorso-ventrally
At6	Transition from medial edge of cranial facets to neural canal	/	Abrupt	Smooth and gradual	Smooth and gradual
At7	Cranial part of the transverse process	/	Short dorso-ventrally	Moderately thick	Markedly thick
At8	Morphology of the caudal articular facets	/	Rounded Only one facet on one plane	Elongated medio-laterally Two facets on two planes	Elongated medio-laterally Two facets on two planes
At9	Morphology of the neural canal	/	Round	Moderate T-shaped opening	Moderate to marked T-shaped opening
Ax1	Morphology of the spinous process profile	/	Rectilinear	Convex	Convex
Ax2	Ventral side of the odontoid process	/	Flat and ascending	Markedly protruding ventrally	Light to moderate ventral protrusion
Ax3	Angle between parasagittal plane of the axis and prezygapophysis	/	Greater than 60°	Smaller than 60°	Smaller than 60°
Ax4	Outline of the prezygapophyses	/	Rounded Single articular plane	Elongated Two facets, dorsal and ventral planes	Elongated Two facets, dorsal and ventral planes
Ax5	Thickness of the neural arches	/	Thick, developed medio-laterally	Thin, less developed medio-laterally	Thin, less developed medio-laterally
Ax6	Thickness of the spinous process	/	Thick, developed medio-laterally	Thin, less developed medio-laterally	Thin, less developed medio-laterally
Cv1	Projection of the transverse processes	/	Straight perpendicular to the ground	Lateral projection	Lateral projection
Cv2	Additional transverse parapophyses	/	Visibly less caudally enlarged	/	Strongly developed, increasing in size from C3 to C7
Sp1	Biceps brachii muscle insertion	Moderately marked	Weak to absent	Visibly marked	Visibly marked
Sp2	Development of the acromion process	Absent	Strong, less enlarged dorso-ventrally	/	Developed, large dorso-ventrally
Sp3	Position of the supraglenoid tubercle	On the edge of the glenoid cavity	Close to the edge of the glenoid cavity	Slightly retreated dorsally in medial view	Slightly retreated dorsally in medial view
Sp4	Development of the infraspinous fossa	More developed than supraspinous Light caudal projection	Less developed caudally Weak caudal projection	/	Strongly developed dorsally Projected caudally
Sp5	Outline of the glenoid cavity	Oval	Oval, elongated dorso-ventrally	Rounded	Rounded
Pv1	Acetabular notch		Absent	/	Absent
Hm1	Shape of the humerus in lateral view	/	Pronounced curvature, forming a sigmoid curve	Straight caudal side of the humerus	Straight caudal side of the humerus
Hm2	Position of the deltoid tuberosity	/	1/5th from the proximal epiphysis	2/5th of the total length of the bone	2/5th of the total length of the bone
Hm3	Angle and projection of the deltoid tuberosity	/	Cranial projection, light angle	Moderate lateral projection, moderately strong angle	Very strong lateral projection, strongly marked angle
Hm4	Relative development between the epicondyles	Lateral > Medial	Lateral > Medial	Lateral < Medial	Lateral < Medial
Hm5	Morphology of the supracondylar crest	/	Concave	Convex	Convex
Hm6	Caudo-lateral edge of the humerus In proximal view	/	Straight	Markedly curved	Markedly curved
Hm7	Articular surface of the humeral head In lateral view	/	Marked caudal projection	No projection	No projection
Hm8	Projection of the medial epicondyle	/	Medio-caudally	Caudally	Caudally
Hm9	Proportions of the distal epiphysis	/	Trochlear-dominant	Capitulum-dominant	Capitulum-dominant
Hm10	Development of the lesser tubercle	Moderately inflated	Inflated	Inflated	Strongly developed
Hm11	Extension of the convexity of the major tubercle	None / Very weak	Stops at 3/4th of the humeral head	Caudal extension until caudal-most point of humeral head	Caudal extension until caudal-most point of humeral head
Ru1	Convexity of the distal part of the radial diaphysis		Cranially convex	Straight	Straight
Ru2	Ridge on the distal radial diaphysis		Marked	Absent	Absent
Ru3	Caudal projection of the olecranon		Not marked	Moderately strong	Strong
Ru4	Anterior edge of the medial articular surface of the distal radius	Flat profile	Protruding anteriorly	Flat profile	Flat profile
Ru5	Medial extension of the olecranon	Straight olecranon without extension	Straight olecranon without extension	Straight olecranon without extension	Strong curved medial extension
Ru6	Morphology of the scaphoid-radius contact		Two distinct articular facets separated by a groove	Single articular facet	Single articular facet
Ru7	Radioulnar articular facet proportions		Pyramidal and semilunar subequal facets	Semilunar facet dominant	Semilunar facet dominant
Ru8	Morphology of the cranio-medial edge of the radius		Pointy-shaped process	Rounded and uniform	Rounded and uniform
Sc1	Palmar process of the scaphoid	Small to moderate	Small to absent	1/4th of the bone	1/4th of the bone
Sc2	Morphology of the dorsal edge of the scaphoid	Flat to lightly convex	Flat to lightly convex	Markedly concave	Markedly concave
Sm1	Angle between two distal articular surface	Flat to lightly acute	Acute	Flat to lightly acute	Flat to lightly acute
Sm2	Palmar edge morphology		Markedly convex	Straight to lightly convex	Straight to lightly convex
Sm3	Lateral articular surface with the pyramidal	Elongated proximo-distally and convex	Flat, developed proximo-distally	Rounded, more convex	Rounded, more convex
Sm4	Cranio-proximal semilunar process	Cranially developed	In line with caudal side of the semilunar	Cranially developed	Cranially developed
Py1	Medio-proximal contact facet with the semilunar		/	Relatively larger	Relatively smaller
Py2	Medio-distal contact facet with the semilunar		/	Relatively larger	Relatively smaller
Ma1	Palmar process of the magnum		Thin, strongly projected caudally	Longer, thin profile	Markedly stronger, caudo-laterally projected
Ma2	Caudal notch under the articular surfaces with Sm and Sc		Marked	Moderately marked to absent	Moderately marked to absent
Ma3	Lateral articular surface shape		Crescentic	Large, globular	Large, globular
Un1	Facet for 5th metacarpal		Relatively smaller	Relatively larger	Relatively larger
Un2	Proportions of the facets from the proximal articular surface		Pyramidal dominant	Sub-equal	Sub-equal
Un3	Palmar process morphology		Short and as wide as the bone	1/3rd of the bone width, tapers distally	1/3rd of the bone, tapers distally
Un4	Orientation of the semilunar facet		Slight medial orientation	Straight, in line with the metacarpal axis	Straight, in line with the metacarpal axis
Fm1	Extension of the greater trochanter	Levels to slightly brlow the head	Clearly proximally	Levels the femoral head	Levels the femoral head
Fm2	Disto-lateral profile of the femoral neck	Projected distally, hook shaped	Projected distally, hook shaped	Projected/Oriented proximally, spherical shape	Projected proximally, spherical shape
Fm3	Femoral neck morphology	Long and thick	Short and thin	Long and thick	Long and thick
Fm4	Projection of the supracondylar fossa		Strong lateral projection	Weak lateral projection	Weak lateral projection
Fm5	Extension of the supracondylar fossa		Above midshaft	Restricted to distal epiphysis	Restricted to distal epiphysis
Fm6	Development of the epicondyles		Lateral > Medial	Subequal to slightly larger medially	Subequal to slightly larger medially
Fm7	Lesser trochanter	Moderately developed	Strong medial projection	Limited to a weak tuberosity	Limited to a weak tuberosity
Fm8	Lateral condyle morphology in distal view		No concavity and no extension	Markedly concave and extended cranially	Moderately concave and extended cranially
Fm9	Lips of the trochlea	Stronger development and cranial projection of the medial lip	Symmetrical	Stronger development and cranial projection of the medial lip	Stronger development and cranial projection of the medial lip
Pa1	Medial tuberosity		Absent	Present	Present
Pa2	Proximo-dorsal edge morphology		Rounded	Rectangular	Rectangular
Tb1	Patellar fossa relative size		Smaller	Larger	Larger
Tb2	Proximal part of the tibial crest		Straighter, proximally angled	Light proximal curvature, cranially angled	Light proximal curvature, cranially angled
Tb3	Ratio between proximal and distal width		Smaller	Smaller	Greater
Tb4	Extension of the tibial crest		Proximal epiphysis to midshaft	Extends to 75% of the diaphysis	Extends to 75% of the diaphysis
Tb5	Development of the tibial tuberosity		Less developed	More developed, visibly extended	More developed, visibly extended
Tb6	Proportions of the tibial plateau articular surfaces		Subequal	Marked asymmetry, medial > lateral	Marked asymmetry, medial > lateral
Tb7	Outline of the distal epiphysis in distal view		Rectangular	Trapezoidal outline, medial enlargement	Trapezoidal outline, medial enlargement
Tb8	Fibular articular surface		Also visible distally	Entirely lateral	Entirely lateral
As1	Shape of the proximal trochlea	Intermediate U-V	V-shaped	U-shaped	U-shaped
As2	Lateral malleolar process of the calcaneus	Lightly protruding	Strongly protruding	Not protruding	Lightly protruding
As3	Morphology of the medial lip of the proximal trochlea	Short stop-facet / No crest	Salient non-articular crest / Weak stop-facet	Elongated tibial stop-facet / Weak to absent oblique crest	Elongated tibial stop-facet / Weak to absent oblique crest
As4	Contact between sustentacular facet and distal trochlea	In contact ?	Separated by a non-articular surface	In contact	In contact
As5	Extension of the medial lip plantarly	Non-articular stop process extending	None to very weak extension	Non-articular stop process extending	Non-articular stop process extending
As6	Lateral fibular facet and facet for the fibular process	Light fusion (not as much as H)	Separated by a non-articular surface	Fused	Fused
As7	Distal intracephalic fossa		Large groove	Moderate notch	Narrow notch
Ca1	Projection of the sustentacular facet		Straight to concave	Convex mediolateral process	Convex mediolateral process
Ca2	Orientation of the articular facet with the cuboid		Distally oriented	Plantar orientation	Plantar orientation
Ca3	Notch beneath th surface for the fibular trochlea		Pronounced	Moderate	Light
Ca4	Articular surface for the sustentacular facet of the astragalus		75% of the sustentacular process	Constitutes the entirety of the sustentacular process	Constitutes the entirety of the sustentacular process
Ca5	Outline of the articular facet with the cuboid		Oval to pear-shaped	More rectangular	More rectangular
Cb1	Contact surface with the calcaneum	Oriented dorso-proximally	Oriented medially	Oriented dorso-proximally	Oriented dorso-proximally
Cb2	Distal process	Weak to absent	Weak to absent	Pronounced	Pronounced
Cb3	Compression of the cuboid	/ (probably Squared)	Squared shape (around 1,45 ratio)	Squared shape (around 1,45 ratio)	Proximo-distal compression (1,60 ratio)
Nv1	Relative plantar and dorsal height of the bone	Subequal	Plantar > Dorsal	Subequal	Subequal
Nv2	Depth of the articular facet with the astragalus	Deep facet	Shallow	Deep facet	Deep facet
Nv3	Proportion and orientation of the plantar contact facet with the cuboid	Large and medial	Smaller and more medial	Larger and more distal	Smaller and more medial
Mtp1	Distal swelling of the metapodials	Light (preservation might deform)	Strong and localized	Weak and gradual	Weak and gradual
Mtp2	Distal keel on the distal articular surface of metapodials	Present	Marked	Weak	Weak
Mtp3	Distal cross-section of the articular surfaces	Rectangular	Triangular/Rhombus-shaped	Rectangular	Rectangular
Mtp4	Asymmetry between proximal an distal epiphyses	Subequal epiphyses	Marked asymmetry	Subequal epiphyses	Subequal epiphyses
Mec1	Morphology of the contact facet with the magnum (MC II)	Reduced, almost completely lateral (preservation?)	Large and more proximally oriented	Smaller and more lateral	Smaller and more lateral
Mec2	Articular facet with the MC IV (MC V)	Higher than wide	Wider than high	Higher than wide	Higher than wide
Mec3	Contact surface with the unciform (MC III)	Larger, dorsally oriented	Larger, dorsally oriented	Smaller, more lateral	Smaller, more lateral
Mec4	Palmar end of the articular head (MC III and IV)	More beak-like ? (preservation)	Beak-shaped	Smooth head-diaphysis transition	Smooth head-diaphysis transition
Mec5	Palmar process of the proximal epiphysis (MC III)	Medio-laterally thinner and longer	Medio-laterally thinner and longer	Medio-laterally thinner and longer	Square and more robust
Mec6	Additional facet for the MC III	Absent	Present and lateral	Absent	Absent
Met1	Asymmetry between proximal an distal epiphyses (MT II)	Very light	Marked	Marked	No to weak asymmetry
Met2	Morphology of the contact surface with the MT IV (MT V)		Irregular, more dorsal (visible in proximal view)	Flat, entirely medial	Flat, entirely medial
Met3	Shape of the proximal-most edge of the metatarsal (MT III)	Sigmoid	Sigmoid	Straight	Straight
Met4	Morphology of the articular contact surface with the MT IV (MT III)	Flat to convex	Markedly concave	Flat to convex	Flat to convex
Met5	Depression before the articular surface (MT III and MT IV)	Moderate	Marked	Weak to absent	Weak to absent
Met6	Morphology of the plantar side of the metatarsal (MT III)		Curved	Straight	Straight
Met7	Development of the articular surface in proximal view (MT III)	Stronger medially	Stronger laterally	Stronger medially	Stronger medially
Met8	Dorsal-most non-articular border in proximal view (MT III)	Weak to present	Present	Absent to weak	Absent to weak
Met9	Medial articular surface with the MT III (MT IV)		Spherical	Flat to convex	Flat to convex
Met10	Articular contact facet with the MT V (MT IV)		Rounded, more dorsally oriented	Rectangular, well defined laterally	Rectangular, well defined laterally
Sp6	Muscle insertion surface (ODT) morphology	Moderately large dorso-ventrally
Mec7	MC V / MC IV contact surface	Medium, rectangular planto-palmarly
Ru8	Separation of radial articular facets	Marked groove
As8	Asymmetry of the distal trochlea
Mec8	Alignment of facets for MC III	Aligned
